# Supplementary material for: The small non-coding RNA Vaultrc5 is dispensable to mouse development
Source: bioRxiv. 2024 Jun 5:2024.06.01.596958. Preprint. [Version 2] doi: 10.1101/2024.06.01.596958 (PMC11185573; doi:10.1101/2024.06.01.596958)
Supplement: Supplement 5 [file media-5.csv]

	hsa_Gene.ID	hsa_miR.name	hsa_6mer	hsa_7mer-1a	hsa_7mer-m8	hsa_8mer-1a	Gene.stable.ID	Gene.name	Mouse.gene.stable.ID	Mouse.gene.name	Mouse.protein.or.transcript.stable.ID	Mouse.homology.type	Mouse.Gene.order.conservation.score	Mouse.orthology.confidence..0.low..1.high.	mmu_miR.name	mmu_6mer	mmu_7mer-1a	mmu_7mer-m8	mmu_8mer-1a
1	CDR1as	hsa-svRNAa-1	1	1	0	0	NA	NA	NA	NA	NA	NA	NA	NA	NA	NA	NA	NA	NA
2	CDR1as	hsa-svRNAb-1	0	0	1	0	NA	NA	NA	NA	NA	NA	NA	NA	NA	NA	NA	NA	NA
3	ENST00000000412	hsa-svRNAa-1	1	0	0	0	ENSG00000003056	M6PR	ENSMUSG00000007458	M6pr	ENSMUSP00000108229	ortholog_one2one	100	1	NA	NA	NA	NA	NA
4	ENST00000001008	hsa-svRNAa-1	0	0	1	0	ENSG00000004478	FKBP4	ENSMUSG00000030357	Fkbp4	ENSMUSP00000032508	ortholog_one2one	50	1	NA	NA	NA	NA	NA
5	ENST00000001008	hsa-svRNAb-1	2	0	1	0	ENSG00000004478	FKBP4	ENSMUSG00000030357	Fkbp4	ENSMUSP00000032508	ortholog_one2one	50	1	NA	NA	NA	NA	NA
6	ENST00000001146	hsa-svRNAa-1	2	1	1	0	ENSG00000003137	CYP26B1	ENSMUSG00000063415	Cyp26b1	ENSMUSP00000145092	ortholog_one2one	75	1	mmu-svRNAa-2	1	0	0	0
7	ENST00000001146	hsa-svRNAa-1	2	1	1	0	ENSG00000003137	CYP26B1	ENSMUSG00000063415	Cyp26b1	ENSMUSP00000145092	ortholog_one2one	75	1	mmu-svRNAb-1	2	0	1	0
8	ENST00000002125	hsa-svRNAb-1	1	1	0	0	ENSG00000003509	NDUFAF7	ENSMUSG00000024082	Ndufaf7	ENSMUSP00000024887	ortholog_one2one	100	1	NA	NA	NA	NA	NA
9	ENST00000002125	hsa-svRNAa-1	2	0	0	0	ENSG00000003509	NDUFAF7	ENSMUSG00000024082	Ndufaf7	ENSMUSP00000024887	ortholog_one2one	100	1	NA	NA	NA	NA	NA
10	ENST00000002596	hsa-svRNAa-1	3	1	0	0	ENSG00000002587	HS3ST1	ENSMUSG00000051022	Hs3st1	ENSMUSP00000113919	ortholog_one2one	100	1	mmu-svRNAa-2	4	0	0	0
11	ENST00000002829	hsa-svRNAa-1	1	1	2	0	ENSG00000001617	SEMA3F	ENSMUSG00000034684	Sema3f	ENSMUSP00000141865	ortholog_one2one	100	1	NA	NA	NA	NA	NA
12	ENST00000003100	hsa-svRNAb*-1	0	0	1	0	ENSG00000001630	CYP51A1	ENSMUSG00000001467	Cyp51	ENSMUSP00000001507	ortholog_one2one	50	1	mmu-svRNAb-1	0	0	1	0
13	ENST00000003100	hsa-svRNAb*-1	0	0	1	0	ENSG00000001630	CYP51A1	ENSMUSG00000001467	Cyp51	ENSMUSP00000001507	ortholog_one2one	50	1	mmu-svRNAa-2	0	1	0	0
14	ENST00000003912	hsa-svRNAa-1	3	1	0	1	ENSG00000001461	NIPAL3	ENSMUSG00000028803	Nipal3	ENSMUSP00000101482	ortholog_one2one	100	1	NA	NA	NA	NA	NA
15	ENST00000003912	hsa-svRNAb-1	0	0	1	0	ENSG00000001461	NIPAL3	ENSMUSG00000028803	Nipal3	ENSMUSP00000101482	ortholog_one2one	100	1	NA	NA	NA	NA	NA
16	ENST00000004921	hsa-svRNAb-1	1	0	0	0	NA	NA	NA	NA	NA	NA	NA	NA	mmu-svRNAb-1	1	0	0	0
17	ENST00000004921	hsa-svRNAb-1	1	0	0	0	NA	NA	NA	NA	NA	NA	NA	NA	mmu-svRNAb*-2	0	1	0	1
18	ENST00000004921	hsa-svRNAb-1	1	0	0	0	NA	NA	NA	NA	NA	NA	NA	NA	mmu-svRNAa-2	0	0	0	1
19	ENST00000004921	hsa-svRNAa-1	0	1	0	0	NA	NA	NA	NA	NA	NA	NA	NA	mmu-svRNAb-1	1	0	0	0
20	ENST00000004921	hsa-svRNAa-1	0	1	0	0	NA	NA	NA	NA	NA	NA	NA	NA	mmu-svRNAb*-2	0	1	0	1
21	ENST00000004921	hsa-svRNAa-1	0	1	0	0	NA	NA	NA	NA	NA	NA	NA	NA	mmu-svRNAa-2	0	0	0	1
22	ENST00000004980	hsa-svRNAa-1	3	0	0	0	NA	NA	NA	NA	NA	NA	NA	NA	NA	NA	NA	NA	NA
23	ENST00000004980	hsa-svRNAb-1	2	0	0	1	NA	NA	NA	NA	NA	NA	NA	NA	NA	NA	NA	NA	NA
24	ENST00000005178	hsa-svRNAb-1	0	1	0	0	ENSG00000004799	PDK4	ENSMUSG00000019577	Pdk4	ENSMUSP00000019721	ortholog_one2one	100	1	NA	NA	NA	NA	NA
25	ENST00000005226	hsa-svRNAa-1	0	0	0	1	ENSG00000006611	USH1C	ENSMUSG00000030838	Ush1c	ENSMUSP00000009667	ortholog_one2one	100	1	mmu-svRNAa-2	1	0	0	0
26	ENST00000005226	hsa-svRNAa-1	0	0	0	1	ENSG00000006611	USH1C	ENSMUSG00000030838	Ush1c	ENSMUSP00000009667	ortholog_one2one	100	1	mmu-svRNAb-1	0	0	1	0
27	ENST00000005226	hsa-svRNAb-1	0	0	1	0	ENSG00000006611	USH1C	ENSMUSG00000030838	Ush1c	ENSMUSP00000009667	ortholog_one2one	100	1	mmu-svRNAa-2	1	0	0	0
28	ENST00000005226	hsa-svRNAb-1	0	0	1	0	ENSG00000006611	USH1C	ENSMUSG00000030838	Ush1c	ENSMUSP00000009667	ortholog_one2one	100	1	mmu-svRNAb-1	0	0	1	0
29	ENST00000005259	hsa-svRNAa-1	1	0	0	0	ENSG00000075790	BCAP29	ENSMUSG00000020650	Bcap29	ENSMUSP00000137260	ortholog_one2one	100	1	mmu-svRNAb-1	0	0	1	1
30	ENST00000005260	hsa-svRNAa-1	2	1	0	0	ENSG00000006453	BAIAP2L1	ENSMUSG00000038859	Baiap2l1	ENSMUSP00000053129	ortholog_one2one	100	1	mmu-svRNAa-2	1	0	0	0
31	ENST00000005386	hsa-svRNAb*-1	0	1	0	0	ENSG00000005175	RPAP3	ENSMUSG00000022466	Rpap3	ENSMUSP00000023104	ortholog_one2one	100	1	NA	NA	NA	NA	NA
32	ENST00000006015	hsa-svRNAa-1	2	0	0	0	ENSG00000005073	HOXA11	ENSMUSG00000038210	Hoxa11	ENSMUSP00000040920	ortholog_one2one	100	1	mmu-svRNAa-2	1	1	0	0
33	ENST00000006015	hsa-svRNAa-1	2	0	0	0	ENSG00000005073	HOXA11	ENSMUSG00000038210	Hoxa11	ENSMUSP00000040920	ortholog_one2one	100	1	mmu-svRNAb-1	1	0	2	0
34	ENST00000006015	hsa-svRNAb-1	0	0	1	0	ENSG00000005073	HOXA11	ENSMUSG00000038210	Hoxa11	ENSMUSP00000040920	ortholog_one2one	100	1	mmu-svRNAa-2	1	1	0	0
35	ENST00000006015	hsa-svRNAb-1	0	0	1	0	ENSG00000005073	HOXA11	ENSMUSG00000038210	Hoxa11	ENSMUSP00000040920	ortholog_one2one	100	1	mmu-svRNAb-1	1	0	2	0
36	ENST00000006053	hsa-svRNAa-1	5	0	1	0	ENSG00000006210	CX3CL1	ENSMUSG00000031778	Cx3cl1	ENSMUSP00000034230	ortholog_one2one	100	1	NA	NA	NA	NA	NA
37	ENST00000006053	hsa-svRNAb-1	0	0	1	0	ENSG00000006210	CX3CL1	ENSMUSG00000031778	Cx3cl1	ENSMUSP00000034230	ortholog_one2one	100	1	NA	NA	NA	NA	NA
38	ENST00000006101	hsa-svRNAa-1	0	1	0	0	NA	NA	NA	NA	NA	NA	NA	NA	mmu-svRNAa-2	1	0	0	0
39	ENST00000007390	hsa-svRNAb-1	0	0	1	0	ENSG00000007520	TSR3	ENSMUSG00000015126	Tsr3	ENSMUSP00000159936	ortholog_one2one	100	1	NA	NA	NA	NA	NA
40	ENST00000007516	hsa-svRNAa-1	0	1	0	0	ENSG00000004779	NDUFAB1	ENSMUSG00000030869	Ndufab1	ENSMUSP00000033157	ortholog_one2one	100	1	NA	NA	NA	NA	NA
41	ENST00000007699	hsa-svRNAa-1	0	1	0	0	ENSG00000006047	YBX2	ENSMUSG00000018554	Ybx2	ENSMUSP00000018698	ortholog_one2one	100	1	NA	NA	NA	NA	NA
42	ENST00000007722	hsa-svRNAa-1	9	3	2	0	ENSG00000005884	ITGA3	ENSMUSG00000001507	Itga3	ENSMUSP00000113556	ortholog_one2one	100	1	mmu-svRNAa-2	1	0	0	0
43	ENST00000007722	hsa-svRNAa-1	9	3	2	0	ENSG00000005884	ITGA3	ENSMUSG00000001507	Itga3	ENSMUSP00000113556	ortholog_one2one	100	1	mmu-svRNAb-1	0	0	1	0
44	ENST00000007722	hsa-svRNAb-1	2	1	0	0	ENSG00000005884	ITGA3	ENSMUSG00000001507	Itga3	ENSMUSP00000113556	ortholog_one2one	100	1	mmu-svRNAa-2	1	0	0	0
45	ENST00000007722	hsa-svRNAb-1	2	1	0	0	ENSG00000005884	ITGA3	ENSMUSG00000001507	Itga3	ENSMUSP00000113556	ortholog_one2one	100	1	mmu-svRNAb-1	0	0	1	0
46	ENST00000007969	hsa-svRNAa*-1	0	0	1	0	ENSG00000010626	LRRC23	ENSMUSG00000030125	Lrrc23	ENSMUSP00000032218	ortholog_one2one	100	1	mmu-svRNAa-2	1	0	0	0
47	ENST00000009041	hsa-svRNAb-1	1	0	0	0	ENSG00000010270	STARD3NL	ENSMUSG00000003062	Stard3nl	ENSMUSP00000152371	ortholog_one2one	100	1	NA	NA	NA	NA	NA
48	ENST00000009105	hsa-svRNAa-1	1	1	0	0	ENSG00000008118	CAMK1G	ENSMUSG00000016179	Camk1g	ENSMUSP00000016323	ortholog_one2one	100	1	mmu-svRNAb-1	0	0	1	0
49	ENST00000009105	hsa-svRNAa-1	1	1	0	0	ENSG00000008118	CAMK1G	ENSMUSG00000016179	Camk1g	ENSMUSP00000016323	ortholog_one2one	100	1	mmu-svRNAa-2	1	0	0	2
50	ENST00000009105	hsa-svRNAb-1	1	0	0	0	ENSG00000008118	CAMK1G	ENSMUSG00000016179	Camk1g	ENSMUSP00000016323	ortholog_one2one	100	1	mmu-svRNAb-1	0	0	1	0
51	ENST00000009105	hsa-svRNAb-1	1	0	0	0	ENSG00000008118	CAMK1G	ENSMUSG00000016179	Camk1g	ENSMUSP00000016323	ortholog_one2one	100	1	mmu-svRNAa-2	1	0	0	2
52	ENST00000011619	hsa-svRNAa-1	0	1	0	0	ENSG00000010017	RANBP9	ENSMUSG00000038546	Ranbp9	ENSMUSP00000130636	ortholog_one2one	100	1	NA	NA	NA	NA	NA
53	ENST00000011653	hsa-svRNAb-1	0	0	1	0	ENSG00000010610	CD4	ENSMUSG00000023274	Cd4	ENSMUSP00000024044	ortholog_one2one	100	1	mmu-svRNAa-2	0	0	1	0
54	ENST00000011653	hsa-svRNAb-1	0	0	1	0	ENSG00000010610	CD4	ENSMUSG00000023274	Cd4	ENSMUSP00000024044	ortholog_one2one	100	1	mmu-svRNAb-1	0	0	1	0
55	ENST00000011653	hsa-svRNAa-1	1	0	1	0	ENSG00000010610	CD4	ENSMUSG00000023274	Cd4	ENSMUSP00000024044	ortholog_one2one	100	1	mmu-svRNAa-2	0	0	1	0
56	ENST00000011653	hsa-svRNAa-1	1	0	1	0	ENSG00000010610	CD4	ENSMUSG00000023274	Cd4	ENSMUSP00000024044	ortholog_one2one	100	1	mmu-svRNAb-1	0	0	1	0
57	ENST00000012049	hsa-svRNAa-1	8	0	1	0	ENSG00000011478	QPCTL	ENSMUSG00000030407	Qpctl	ENSMUSP00000032566	ortholog_one2one	100	1	mmu-svRNAb*-2	1	0	0	0
58	ENST00000012049	hsa-svRNAb-1	1	0	1	0	ENSG00000011478	QPCTL	ENSMUSG00000030407	Qpctl	ENSMUSP00000032566	ortholog_one2one	100	1	mmu-svRNAb*-2	1	0	0	0
59	ENST00000012443	hsa-svRNAb-1	1	0	1	0	ENSG00000011485	PPP5C	ENSMUSG00000003099	Ppp5c	ENSMUSP00000003183	ortholog_one2one	100	1	NA	NA	NA	NA	NA
60	ENST00000012443	hsa-svRNAa-1	0	0	1	0	ENSG00000011485	PPP5C	ENSMUSG00000003099	Ppp5c	ENSMUSP00000003183	ortholog_one2one	100	1	NA	NA	NA	NA	NA
61	ENST00000013070	hsa-svRNAb-1	0	0	1	0	ENSG00000012963	UBR7	ENSMUSG00000041712	Ubr7	ENSMUSP00000041247	ortholog_one2one	100	1	mmu-svRNAa-2	0	0	1	0
62	ENST00000013070	hsa-svRNAb-1	0	0	1	0	ENSG00000012963	UBR7	ENSMUSG00000041712	Ubr7	ENSMUSP00000041247	ortholog_one2one	100	1	mmu-svRNAb*-2	1	0	0	0
63	ENST00000013070	hsa-svRNAb-1	0	0	1	0	ENSG00000012963	UBR7	ENSMUSG00000041712	Ubr7	ENSMUSP00000041247	ortholog_one2one	100	1	mmu-svRNAb-1	0	0	2	0
64	ENST00000013222	hsa-svRNAb-1	1	0	0	0	ENSG00000241644	INMT	ENSMUSG00000003477	Inmt	ENSMUSP00000003569	ortholog_one2one	0	1	NA	NA	NA	NA	NA
65	ENST00000013222	hsa-svRNAa-1	0	1	0	0	ENSG00000241644	INMT	ENSMUSG00000003477	Inmt	ENSMUSP00000003569	ortholog_one2one	0	1	NA	NA	NA	NA	NA
66	ENST00000013807	hsa-svRNAb-1	3	1	0	0	ENSG00000012061	ERCC1	ENSMUSG00000003549	Ercc1	ENSMUSP00000003645	ortholog_one2one	100	1	NA	NA	NA	NA	NA
67	ENST00000013807	hsa-svRNAa-1	10	0	0	0	ENSG00000012061	ERCC1	ENSMUSG00000003549	Ercc1	ENSMUSP00000003645	ortholog_one2one	100	1	NA	NA	NA	NA	NA
68	ENST00000014914	hsa-svRNAa-1	4	0	1	0	ENSG00000013588	GPRC5A	ENSMUSG00000046733	Gprc5a	ENSMUSP00000061062	ortholog_one2one	100	1	mmu-svRNAa-2	2	0	2	0
69	ENST00000014914	hsa-svRNAa-1	4	0	1	0	ENSG00000013588	GPRC5A	ENSMUSG00000046733	Gprc5a	ENSMUSP00000061062	ortholog_one2one	100	1	mmu-svRNAb*-2	0	1	0	0
70	ENST00000014914	hsa-svRNAb-1	1	1	3	0	ENSG00000013588	GPRC5A	ENSMUSG00000046733	Gprc5a	ENSMUSP00000061062	ortholog_one2one	100	1	mmu-svRNAa-2	2	0	2	0
71	ENST00000014914	hsa-svRNAb-1	1	1	3	0	ENSG00000013588	GPRC5A	ENSMUSG00000046733	Gprc5a	ENSMUSP00000061062	ortholog_one2one	100	1	mmu-svRNAb*-2	0	1	0	0
72	ENST00000016171	hsa-svRNAb-1	2	0	0	0	ENSG00000014919	COX15	ENSMUSG00000040018	Cox15	ENSMUSP00000041820	ortholog_one2one	100	1	NA	NA	NA	NA	NA
73	ENST00000016946	hsa-svRNAa-1	1	0	0	0	ENSG00000015568	RGPD5					NA	NA	NA	NA	NA	NA	NA
74	ENST00000016946	hsa-svRNAb-1	2	0	1	0	ENSG00000015568	RGPD5					NA	NA	NA	NA	NA	NA	NA
75	ENST00000020673	hsa-svRNAb-1	0	0	1	0	ENSG00000059915	PSD	ENSMUSG00000037126	Psd	ENSMUSP00000093729	ortholog_one2one	100	1	mmu-svRNAb-1	0	0	2	0
76	ENST00000020926	hsa-svRNAa-1	0	0	1	0	ENSG00000019505	SYT13	ENSMUSG00000027220	Syt13	ENSMUSP00000028648	ortholog_one2one	100	1	mmu-svRNAa-2	1	0	0	1
77	ENST00000020926	hsa-svRNAa-1	0	0	1	0	ENSG00000019505	SYT13	ENSMUSG00000027220	Syt13	ENSMUSP00000028648	ortholog_one2one	100	1	mmu-svRNAb-1	0	0	1	0
78	ENST00000020945	hsa-svRNAb*-1	0	0	1	0	ENSG00000019549	SNAI2	ENSMUSG00000022676	Snai2	ENSMUSP00000023356	ortholog_one2one	50	1	NA	NA	NA	NA	NA
79	ENST00000023939	hsa-svRNAa-1	0	0	1	0	ENSG00000022277	RTF2	ENSMUSG00000027502	Rtf2	ENSMUSP00000029005	ortholog_one2one	100	1	NA	NA	NA	NA	NA
80	ENST00000024061	hsa-svRNAb-1	2	0	0	0	ENSG00000022567	SLC45A4	ENSMUSG00000079020	Slc45a4	ENSMUSP00000054651	ortholog_one2one	100	1	mmu-svRNAa-2	0	1	0	0
81	ENST00000024061	hsa-svRNAb-1	2	0	0	0	ENSG00000022567	SLC45A4	ENSMUSG00000079020	Slc45a4	ENSMUSP00000054651	ortholog_one2one	100	1	mmu-svRNAb-1	1	0	0	0
82	ENST00000024061	hsa-svRNAb-1	2	0	0	0	ENSG00000022567	SLC45A4	ENSMUSG00000079020	Slc45a4	ENSMUSP00000054651	ortholog_one2one	100	1	mmu-svRNAa*-1	0	1	0	0
83	ENST00000024061	hsa-svRNAa-1	2	1	1	3	ENSG00000022567	SLC45A4	ENSMUSG00000079020	Slc45a4	ENSMUSP00000054651	ortholog_one2one	100	1	mmu-svRNAa-2	0	1	0	0
84	ENST00000024061	hsa-svRNAa-1	2	1	1	3	ENSG00000022567	SLC45A4	ENSMUSG00000079020	Slc45a4	ENSMUSP00000054651	ortholog_one2one	100	1	mmu-svRNAb-1	1	0	0	0
85	ENST00000024061	hsa-svRNAa-1	2	1	1	3	ENSG00000022567	SLC45A4	ENSMUSG00000079020	Slc45a4	ENSMUSP00000054651	ortholog_one2one	100	1	mmu-svRNAa*-1	0	1	0	0
86	ENST00000026218	hsa-svRNAa-1	1	0	0	0	ENSG00000007541	PIGQ	ENSMUSG00000025728	Pigq	ENSMUSP00000094981	ortholog_one2one	100	1	mmu-svRNAb-1	0	1	0	0
87	ENST00000029410	hsa-svRNAa-1	1	0	0	0	ENSG00000027847	B4GALT7	ENSMUSG00000021504	B4galt7	ENSMUSP00000068532	ortholog_one2one	50	1	mmu-svRNAa-2	3	0	1	0
88	ENST00000029410	hsa-svRNAa-1	1	0	0	0	ENSG00000027847	B4GALT7	ENSMUSG00000021504	B4galt7	ENSMUSP00000068532	ortholog_one2one	50	1	mmu-svRNAb-1	1	0	1	0
89	ENST00000029410	hsa-svRNAb-1	1	0	1	0	ENSG00000027847	B4GALT7	ENSMUSG00000021504	B4galt7	ENSMUSP00000068532	ortholog_one2one	50	1	mmu-svRNAa-2	3	0	1	0
90	ENST00000029410	hsa-svRNAb-1	1	0	1	0	ENSG00000027847	B4GALT7	ENSMUSG00000021504	B4galt7	ENSMUSP00000068532	ortholog_one2one	50	1	mmu-svRNAb-1	1	0	1	0
91	ENST00000031146	hsa-svRNAa-1	2	0	0	0	ENSG00000029364	SLC39A9	ENSMUSG00000048833	Slc39a9	ENSMUSP00000082343	ortholog_one2one	100	1	mmu-svRNAa-2	0	1	0	0
92	ENST00000037243	hsa-svRNAa-1	0	0	0	1	ENSG00000034713	GABARAPL2	ENSMUSG00000031950	Gabarapl2	ENSMUSP00000034428	ortholog_one2one	100	1	mmu-svRNAb-1	0	0	0	1
93	ENST00000037243	hsa-svRNAb-1	0	0	0	1	ENSG00000034713	GABARAPL2	ENSMUSG00000031950	Gabarapl2	ENSMUSP00000034428	ortholog_one2one	100	1	mmu-svRNAb-1	0	0	0	1
94	ENST00000037502	hsa-svRNAa-1	0	0	0	2	ENSG00000034971	MYOC	ENSMUSG00000026697	Myoc	ENSMUSP00000028020	ortholog_one2one	100	1	NA	NA	NA	NA	NA
95	ENST00000037869	hsa-svRNAb-1	1	0	0	0	ENSG00000035141	FAM136A	ENSMUSG00000057497	Fam136a	ENSMUSP00000071426	ortholog_one2one	100	1	mmu-svRNAb-1	0	0	1	0
96	ENST00000037869	hsa-svRNAb-1	1	0	0	0	ENSG00000035141	FAM136A	ENSMUSG00000057497	Fam136a	ENSMUSP00000071426	ortholog_one2one	100	1	mmu-svRNAa-2	0	0	1	0
97	ENST00000040584	hsa-svRNAb-1	1	0	1	0	ENSG00000037965	HOXC8	ENSMUSG00000001657	Hoxc8	ENSMUSP00000001703	ortholog_one2one	50	1	mmu-svRNAa-2	0	1	0	0
98	ENST00000040584	hsa-svRNAb-1	1	0	1	0	ENSG00000037965	HOXC8	ENSMUSG00000001657	Hoxc8	ENSMUSP00000001703	ortholog_one2one	50	1	mmu-svRNAb-1	0	0	1	0
99	ENST00000040584	hsa-svRNAa-1	2	0	0	0	ENSG00000037965	HOXC8	ENSMUSG00000001657	Hoxc8	ENSMUSP00000001703	ortholog_one2one	50	1	mmu-svRNAa-2	0	1	0	0
100	ENST00000040584	hsa-svRNAa-1	2	0	0	0	ENSG00000037965	HOXC8	ENSMUSG00000001657	Hoxc8	ENSMUSP00000001703	ortholog_one2one	50	1	mmu-svRNAb-1	0	0	1	0
101	ENST00000040738	hsa-svRNAa-1	1	1	0	0	ENSG00000038219	BOD1L1	ENSMUSG00000061755	Bod1l	ENSMUSP00000058618	ortholog_one2one	100	1	mmu-svRNAa-2	1	0	0	0
102	ENST00000043402	hsa-svRNAa-1	0	0	1	0	ENSG00000040608	RTN4R	ENSMUSG00000043811	Rtn4r	ENSMUSP00000062924	ortholog_one2one	75	1	NA	NA	NA	NA	NA
103	ENST00000044462	hsa-svRNAb-1	1	0	0	0	ENSG00000041357	PSMA4	ENSMUSG00000032301	Psma4	ENSMUSP00000034848	ortholog_one2one	100	1	mmu-svRNAa-2	1	0	0	0
104	ENST00000046640	hsa-svRNAa-1	5	0	1	0	ENSG00000040531	CTNS	ENSMUSG00000005949	Ctns	ENSMUSP00000104116	ortholog_one2one	100	1	mmu-svRNAb-1	1	0	0	0
105	ENST00000046640	hsa-svRNAb-1	2	0	1	0	ENSG00000040531	CTNS	ENSMUSG00000005949	Ctns	ENSMUSP00000104116	ortholog_one2one	100	1	mmu-svRNAb-1	1	0	0	0
106	ENST00000046794	hsa-svRNAb-1	0	2	0	0	ENSG00000043462	LCP2	ENSMUSG00000002699	Lcp2	ENSMUSP00000056621	ortholog_one2one	75	1	mmu-svRNAb-1	0	0	0	1
107	ENST00000052754	hsa-svRNAb-1	0	0	0	1	ENSG00000011465	DCN	ENSMUSG00000019929	Dcn	ENSMUSP00000100924	ortholog_one2one	100	1	NA	NA	NA	NA	NA
108	ENST00000053468	hsa-svRNAa-1	4	0	0	0	ENSG00000048544	MRPS10	ENSMUSG00000034729	Mrps10	ENSMUSP00000113343	ortholog_one2one	100	1	mmu-svRNAa-2	1	0	0	1
109	ENST00000053469	hsa-svRNAb-1	0	0	2	0	NA	NA	NA	NA	NA	NA	NA	NA	mmu-svRNAa-2	1	0	1	0
110	ENST00000053867	hsa-svRNAb-1	0	0	1	0	ENSG00000030582	GRN	ENSMUSG00000034708	Grn	ENSMUSP00000046340	ortholog_one2one	100	1	mmu-svRNAb-1	1	0	0	0
111	ENST00000054950	hsa-svRNAb-1	0	0	1	0	ENSG00000049449	RCN1	ENSMUSG00000005973	Rcn1	ENSMUSP00000006128	ortholog_one2one	100	1	NA	NA	NA	NA	NA
112	ENST00000055335	hsa-svRNAb-1	1	0	0	0	ENSG00000049769	PPP1R3F	ENSMUSG00000039556	Ppp1r3f	ENSMUSP00000122903	ortholog_one2one	100	1	mmu-svRNAb-1	1	0	1	0
113	ENST00000055682	hsa-svRNAa-1	1	0	0	0	ENSG00000050030	NEXMIF	ENSMUSG00000046449	Nexmif	ENSMUSP00000085187	ortholog_one2one	50	1	mmu-svRNAb-1	1	0	0	0
114	ENST00000055682	hsa-svRNAb-1	1	0	0	0	ENSG00000050030	NEXMIF	ENSMUSG00000046449	Nexmif	ENSMUSP00000085187	ortholog_one2one	50	1	mmu-svRNAb-1	1	0	0	0
115	ENST00000056217	hsa-svRNAa-1	4	0	0	0	ENSG00000050327	ARHGEF5	ENSMUSG00000033542	Arhgef5	ENSMUSP00000031750	ortholog_one2one	50	1	mmu-svRNAb-1	1	0	2	0
116	ENST00000056217	hsa-svRNAa-1	4	0	0	0	ENSG00000050327	ARHGEF5	ENSMUSG00000033542	Arhgef5	ENSMUSP00000031750	ortholog_one2one	50	1	mmu-svRNAa-2	1	1	1	0
117	ENST00000056217	hsa-svRNAb-1	1	0	0	0	ENSG00000050327	ARHGEF5	ENSMUSG00000033542	Arhgef5	ENSMUSP00000031750	ortholog_one2one	50	1	mmu-svRNAb-1	1	0	2	0
118	ENST00000056217	hsa-svRNAb-1	1	0	0	0	ENSG00000050327	ARHGEF5	ENSMUSG00000033542	Arhgef5	ENSMUSP00000031750	ortholog_one2one	50	1	mmu-svRNAa-2	1	1	1	0
119	ENST00000056233	hsa-svRNAb-1	2	0	0	0	ENSG00000050344	NFE2L3	ENSMUSG00000029832	Nfe2l3	ENSMUSP00000005103	ortholog_one2one	100	1	NA	NA	NA	NA	NA
120	ENST00000056233	hsa-svRNAa-1	2	0	1	0	ENSG00000050344	NFE2L3	ENSMUSG00000029832	Nfe2l3	ENSMUSP00000005103	ortholog_one2one	100	1	NA	NA	NA	NA	NA
121	ENST00000057513	hsa-svRNAa-1	2	0	0	0	ENSG00000050730	TNIP3	ENSMUSG00000044162	Tnip3	ENSMUSP00000148845	ortholog_one2one	75	0	mmu-svRNAb-1	1	0	0	0
122	ENST00000061240	hsa-svRNAb-1	0	1	0	0	ENSG00000038295	TLL1	ENSMUSG00000053626	Tll1	ENSMUSP00000070560	ortholog_one2one	100	1	mmu-svRNAb-1	1	0	0	0
123	ENST00000062104	hsa-svRNAa-1	2	1	1	0	NA	NA	NA	NA	NA	NA	NA	NA	NA	NA	NA	NA	NA
124	ENST00000064778	hsa-svRNAb*-1	1	0	0	0	ENSG00000054965	FAM168A	ENSMUSG00000029461	Fam168a	ENSMUSP00000146839	ortholog_one2one	100	1	mmu-svRNAa-2	1	1	1	0
125	ENST00000064778	hsa-svRNAb*-1	1	0	0	0	ENSG00000054965	FAM168A	ENSMUSG00000029461	Fam168a	ENSMUSP00000146839	ortholog_one2one	100	1	mmu-svRNAb-1	4	0	1	0
126	ENST00000064778	hsa-svRNAb-1	0	1	2	0	ENSG00000054965	FAM168A	ENSMUSG00000029461	Fam168a	ENSMUSP00000146839	ortholog_one2one	100	1	mmu-svRNAa-2	1	1	1	0
127	ENST00000064778	hsa-svRNAb-1	0	1	2	0	ENSG00000054965	FAM168A	ENSMUSG00000029461	Fam168a	ENSMUSP00000146839	ortholog_one2one	100	1	mmu-svRNAb-1	4	0	1	0
128	ENST00000064778	hsa-svRNAa-1	2	2	1	0	ENSG00000054965	FAM168A	ENSMUSG00000029461	Fam168a	ENSMUSP00000146839	ortholog_one2one	100	1	mmu-svRNAa-2	1	1	1	0
129	ENST00000064778	hsa-svRNAa-1	2	2	1	0	ENSG00000054965	FAM168A	ENSMUSG00000029461	Fam168a	ENSMUSP00000146839	ortholog_one2one	100	1	mmu-svRNAb-1	4	0	1	0
130	ENST00000064780	hsa-svRNAa-1	3	1	1	0	ENSG00000054967	RELT	ENSMUSG00000008318	Relt	ENSMUSP00000008462	ortholog_one2one	100	1	mmu-svRNAa-2	2	0	0	0
131	ENST00000064780	hsa-svRNAa-1	3	1	1	0	ENSG00000054967	RELT	ENSMUSG00000008318	Relt	ENSMUSP00000008462	ortholog_one2one	100	1	mmu-svRNAa*-1	1	0	0	0
132	ENST00000064780	hsa-svRNAb-1	1	0	0	0	ENSG00000054967	RELT	ENSMUSG00000008318	Relt	ENSMUSP00000008462	ortholog_one2one	100	1	mmu-svRNAa-2	2	0	0	0
133	ENST00000064780	hsa-svRNAb-1	1	0	0	0	ENSG00000054967	RELT	ENSMUSG00000008318	Relt	ENSMUSP00000008462	ortholog_one2one	100	1	mmu-svRNAa*-1	1	0	0	0
134	ENST00000066544	hsa-svRNAb-1	3	0	0	0	ENSG00000004897	CDC27	ENSMUSG00000020687	Cdc27	ENSMUSP00000102575	ortholog_one2one	50	1	mmu-svRNAb-1	1	0	0	0
135	ENST00000066544	hsa-svRNAb-1	3	0	0	0	ENSG00000004897	CDC27	ENSMUSG00000020687	Cdc27	ENSMUSP00000102575	ortholog_one2one	50	1	mmu-svRNAa-2	1	1	0	0
136	ENST00000072516	hsa-svRNAa-1	0	0	0	1	ENSG00000196083	IL1RAP	ENSMUSG00000022514	Il1rap	ENSMUSP00000093843	ortholog_one2one	100	1	mmu-svRNAb-1	1	0	0	0
137	ENST00000075430	hsa-svRNAa*-1	1	0	0	0	ENSG00000060069	CTDP1	ENSMUSG00000033323	Ctdp1	ENSMUSP00000038938	ortholog_one2one	100	1	NA	NA	NA	NA	NA
138	ENST00000075430	hsa-svRNAa-1	1	0	0	0	ENSG00000060069	CTDP1	ENSMUSG00000033323	Ctdp1	ENSMUSP00000038938	ortholog_one2one	100	1	NA	NA	NA	NA	NA
139	ENST00000075503	hsa-svRNAb-1	0	0	0	1	ENSG00000060140	STYK1	ENSMUSG00000032899	Styk1	ENSMUSP00000044098	ortholog_one2one	50	1	NA	NA	NA	NA	NA
140	ENST00000078429	hsa-svRNAa*-1	0	0	0	1	ENSG00000088256	GNA11	ENSMUSG00000034781	Gna11	ENSMUSP00000043190	ortholog_one2one	100	1	mmu-svRNAa-2	1	1	0	0
141	ENST00000078429	hsa-svRNAa-1	0	0	0	1	ENSG00000088256	GNA11	ENSMUSG00000034781	Gna11	ENSMUSP00000043190	ortholog_one2one	100	1	mmu-svRNAa-2	1	1	0	0
142	ENST00000078527	hsa-svRNAb-1	2	0	0	1	ENSG00000060642	PIGV	ENSMUSG00000043257	Pigv	ENSMUSP00000050647	ortholog_one2one	100	1	mmu-svRNAa-2	2	1	0	0
143	ENST00000078527	hsa-svRNAa-1	1	1	0	0	ENSG00000060642	PIGV	ENSMUSG00000043257	Pigv	ENSMUSP00000050647	ortholog_one2one	100	1	mmu-svRNAa-2	2	1	0	0
144	ENST00000083182	hsa-svRNAa-1	1	0	0	0	ENSG00000062725	APPBP2	ENSMUSG00000018481	Appbp2	ENSMUSP00000018625	ortholog_one2one	100	1	NA	NA	NA	NA	NA
145	ENST00000086933	hsa-svRNAb-1	2	0	0	0	ENSG00000063515	GSC2	ENSMUSG00000022738	Gsc2	ENSMUSP00000155932	ortholog_one2one	50	1	mmu-svRNAa-2	1	0	0	0
146	ENST00000086933	hsa-svRNAb-1	2	0	0	0	ENSG00000063515	GSC2	ENSMUSG00000022738	Gsc2	ENSMUSP00000155932	ortholog_one2one	50	1	mmu-svRNAb-1	1	0	0	0
147	ENST00000086933	hsa-svRNAa-1	1	0	0	0	ENSG00000063515	GSC2	ENSMUSG00000022738	Gsc2	ENSMUSP00000155932	ortholog_one2one	50	1	mmu-svRNAa-2	1	0	0	0
148	ENST00000086933	hsa-svRNAa-1	1	0	0	0	ENSG00000063515	GSC2	ENSMUSG00000022738	Gsc2	ENSMUSP00000155932	ortholog_one2one	50	1	mmu-svRNAb-1	1	0	0	0
149	ENST00000155840	hsa-svRNAa-1	2	0	0	1	ENSG00000053918	KCNQ1	ENSMUSG00000009545	Kcnq1	ENSMUSP00000009689	ortholog_one2one	75	1	mmu-svRNAa-2	1	0	0	0
150	ENST00000155858	hsa-svRNAa-1	2	0	0	0	NA	NA	NA	NA	NA	NA	NA	NA	mmu-svRNAa-2	0	2	0	0
151	ENST00000156109	hsa-svRNAb-1	3	0	0	0	ENSG00000068394	GPKOW	ENSMUSG00000031148	Gpkow	ENSMUSP00000076178	ortholog_one2one	100	1	mmu-svRNAb-1	1	0	0	0
152	ENST00000156109	hsa-svRNAa-1	3	1	0	0	ENSG00000068394	GPKOW	ENSMUSG00000031148	Gpkow	ENSMUSP00000076178	ortholog_one2one	100	1	mmu-svRNAb-1	1	0	0	0
153	ENST00000156471	hsa-svRNAb-1	1	0	0	0	ENSG00000021776	AQR	ENSMUSG00000040383	Aqr	ENSMUSP00000047157	ortholog_one2one	100	1	mmu-svRNAb-1	1	0	0	0
154	ENST00000156471	hsa-svRNAa-1	1	1	0	1	ENSG00000021776	AQR	ENSMUSG00000040383	Aqr	ENSMUSP00000047157	ortholog_one2one	100	1	mmu-svRNAb-1	1	0	0	0
155	ENST00000157600	hsa-svRNAa-1	1	0	1	0	ENSG00000071282	LMCD1	ENSMUSG00000057604	Lmcd1	ENSMUSP00000032376	ortholog_one2one	100	1	mmu-svRNAb-1	1	0	0	0
156	ENST00000157600	hsa-svRNAa-1	1	0	1	0	ENSG00000071282	LMCD1	ENSMUSG00000057604	Lmcd1	ENSMUSP00000032376	ortholog_one2one	100	1	mmu-svRNAa-2	1	0	0	0
157	ENST00000157600	hsa-svRNAb-1	2	0	0	0	ENSG00000071282	LMCD1	ENSMUSG00000057604	Lmcd1	ENSMUSP00000032376	ortholog_one2one	100	1	mmu-svRNAb-1	1	0	0	0
158	ENST00000157600	hsa-svRNAb-1	2	0	0	0	ENSG00000071282	LMCD1	ENSMUSG00000057604	Lmcd1	ENSMUSP00000032376	ortholog_one2one	100	1	mmu-svRNAa-2	1	0	0	0
159	ENST00000157812	hsa-svRNAa-1	1	0	0	0	ENSG00000013275	PSMC4	ENSMUSG00000030603	Psmc4	ENSMUSP00000032824	ortholog_one2one	100	1	NA	NA	NA	NA	NA
160	ENST00000158149	hsa-svRNAb*-1	1	1	0	0	NA	NA	NA	NA	NA	NA	NA	NA	mmu-svRNAb-1	2	0	1	0
161	ENST00000158149	hsa-svRNAb*-1	1	1	0	0	NA	NA	NA	NA	NA	NA	NA	NA	mmu-svRNAa-2	1	0	0	0
162	ENST00000158149	hsa-svRNAb*-1	1	1	0	0	NA	NA	NA	NA	NA	NA	NA	NA	mmu-svRNAb*-2	1	0	0	0
163	ENST00000158149	hsa-svRNAb-1	1	1	0	0	NA	NA	NA	NA	NA	NA	NA	NA	mmu-svRNAb-1	2	0	1	0
164	ENST00000158149	hsa-svRNAb-1	1	1	0	0	NA	NA	NA	NA	NA	NA	NA	NA	mmu-svRNAa-2	1	0	0	0
165	ENST00000158149	hsa-svRNAb-1	1	1	0	0	NA	NA	NA	NA	NA	NA	NA	NA	mmu-svRNAb*-2	1	0	0	0
166	ENST00000158149	hsa-svRNAa-1	3	0	1	0	NA	NA	NA	NA	NA	NA	NA	NA	mmu-svRNAb-1	2	0	1	0
167	ENST00000158149	hsa-svRNAa-1	3	0	1	0	NA	NA	NA	NA	NA	NA	NA	NA	mmu-svRNAa-2	1	0	0	0
168	ENST00000158149	hsa-svRNAa-1	3	0	1	0	NA	NA	NA	NA	NA	NA	NA	NA	mmu-svRNAb*-2	1	0	0	0
169	ENST00000158166	hsa-svRNAa-1	1	0	0	0	ENSG00000004660	CAMKK1	ENSMUSG00000020785	Camkk1	ENSMUSP00000090613	ortholog_one2one	100	1	mmu-svRNAa-2	1	0	0	0
170	ENST00000158771	hsa-svRNAa-1	0	1	1	0	ENSG00000072849	DERL2	ENSMUSG00000018442	Derl2	ENSMUSP00000117052	ortholog_one2one	100	1	mmu-svRNAa-2	1	0	0	0
171	ENST00000158771	hsa-svRNAa-1	0	1	1	0	ENSG00000072849	DERL2	ENSMUSG00000018442	Derl2	ENSMUSP00000117052	ortholog_one2one	100	1	mmu-svRNAb-1	1	0	0	0
172	ENST00000158771	hsa-svRNAb*-1	1	0	0	0	ENSG00000072849	DERL2	ENSMUSG00000018442	Derl2	ENSMUSP00000117052	ortholog_one2one	100	1	mmu-svRNAa-2	1	0	0	0
173	ENST00000158771	hsa-svRNAb*-1	1	0	0	0	ENSG00000072849	DERL2	ENSMUSG00000018442	Derl2	ENSMUSP00000117052	ortholog_one2one	100	1	mmu-svRNAb-1	1	0	0	0
174	ENST00000158771	hsa-svRNAb-1	0	0	1	0	ENSG00000072849	DERL2	ENSMUSG00000018442	Derl2	ENSMUSP00000117052	ortholog_one2one	100	1	mmu-svRNAa-2	1	0	0	0
175	ENST00000158771	hsa-svRNAb-1	0	0	1	0	ENSG00000072849	DERL2	ENSMUSG00000018442	Derl2	ENSMUSP00000117052	ortholog_one2one	100	1	mmu-svRNAb-1	1	0	0	0
176	ENST00000159060	hsa-svRNAb-1	1	0	0	0	ENSG00000074771	NOX3	ENSMUSG00000023802	Nox3	ENSMUSP00000111466	ortholog_one2one	100	1	NA	NA	NA	NA	NA
177	ENST00000159111	hsa-svRNAa-1	2	0	0	0	ENSG00000127663	KDM4B	ENSMUSG00000024201	Kdm4b	ENSMUSP00000025036	ortholog_one2one	75	1	mmu-svRNAb-1	1	0	0	0
178	ENST00000159111	hsa-svRNAa-1	2	0	0	0	ENSG00000127663	KDM4B	ENSMUSG00000024201	Kdm4b	ENSMUSP00000025036	ortholog_one2one	75	1	mmu-svRNAa-2	1	0	0	0
179	ENST00000159111	hsa-svRNAa*-1	0	0	1	0	ENSG00000127663	KDM4B	ENSMUSG00000024201	Kdm4b	ENSMUSP00000025036	ortholog_one2one	75	1	mmu-svRNAb-1	1	0	0	0
180	ENST00000159111	hsa-svRNAa*-1	0	0	1	0	ENSG00000127663	KDM4B	ENSMUSG00000024201	Kdm4b	ENSMUSP00000025036	ortholog_one2one	75	1	mmu-svRNAa-2	1	0	0	0
181	ENST00000159111	hsa-svRNAb-1	1	0	0	0	ENSG00000127663	KDM4B	ENSMUSG00000024201	Kdm4b	ENSMUSP00000025036	ortholog_one2one	75	1	mmu-svRNAb-1	1	0	0	0
182	ENST00000159111	hsa-svRNAb-1	1	0	0	0	ENSG00000127663	KDM4B	ENSMUSG00000024201	Kdm4b	ENSMUSP00000025036	ortholog_one2one	75	1	mmu-svRNAa-2	1	0	0	0
183	ENST00000159647	hsa-svRNAb*-1	0	1	0	0	ENSG00000073150	PANX2	ENSMUSG00000058441	Panx2	ENSMUSP00000124354	ortholog_one2one	100	1	mmu-svRNAa-2	2	0	0	0
184	ENST00000159647	hsa-svRNAb*-1	0	1	0	0	ENSG00000073150	PANX2	ENSMUSG00000058441	Panx2	ENSMUSP00000124354	ortholog_one2one	100	1	mmu-svRNAb-1	0	0	1	0
185	ENST00000159647	hsa-svRNAa-1	4	0	1	0	ENSG00000073150	PANX2	ENSMUSG00000058441	Panx2	ENSMUSP00000124354	ortholog_one2one	100	1	mmu-svRNAa-2	2	0	0	0
186	ENST00000159647	hsa-svRNAa-1	4	0	1	0	ENSG00000073150	PANX2	ENSMUSG00000058441	Panx2	ENSMUSP00000124354	ortholog_one2one	100	1	mmu-svRNAb-1	0	0	1	0
187	ENST00000161863	hsa-svRNAb-1	0	0	1	0	ENSG00000047188	YTHDC2	ENSMUSG00000034653	Ythdc2	ENSMUSP00000048340	ortholog_one2one	100	1	mmu-svRNAb-1	0	0	1	0
188	ENST00000162330	hsa-svRNAa-1	2	0	0	0	ENSG00000050820	BCAR1	ENSMUSG00000031955	Bcar1	ENSMUSP00000129584	ortholog_one2one	100	1	mmu-svRNAb-1	0	0	0	1
189	ENST00000162391	hsa-svRNAa-1	1	0	0	0	ENSG00000065970	FOXJ2	ENSMUSG00000003154	Foxj2	ENSMUSP00000003238	ortholog_one2one	100	1	mmu-svRNAa-2	0	1	1	0
190	ENST00000164024	hsa-svRNAa-1	1	1	0	0	ENSG00000008300	CELSR3	ENSMUSG00000023473	Celsr3	ENSMUSP00000150759	ortholog_one2one	100	1	mmu-svRNAa-2	0	1	0	0
191	ENST00000164133	hsa-svRNAa-1	1	0	0	0	ENSG00000068971	PPP2R5B	ENSMUSG00000024777	Ppp2r5b	ENSMUSP00000025695	ortholog_one2one	100	1	mmu-svRNAa-2	1	1	0	0
192	ENST00000164640	hsa-svRNAb-1	0	0	1	0	ENSG00000067840	PDZD4	ENSMUSG00000002006	Pdzd4	ENSMUSP00000002080	ortholog_one2one	100	1	NA	NA	NA	NA	NA
193	ENST00000166139	hsa-svRNAa-1	3	2	1	0	ENSG00000070404	FSTL3	ENSMUSG00000020325	Fstl3	ENSMUSP00000020575	ortholog_one2one	100	1	mmu-svRNAa-2	1	0	0	0
194	ENST00000166244	hsa-svRNAa*-1	0	0	1	0	ENSG00000070886	EPHA8	ENSMUSG00000028661	Epha8	ENSMUSP00000030420	ortholog_one2one	100	1	mmu-svRNAa-2	0	3	0	0
195	ENST00000166244	hsa-svRNAa*-1	0	0	1	0	ENSG00000070886	EPHA8	ENSMUSG00000028661	Epha8	ENSMUSP00000030420	ortholog_one2one	100	1	mmu-svRNAb-1	0	0	1	0
196	ENST00000166244	hsa-svRNAa-1	3	0	1	0	ENSG00000070886	EPHA8	ENSMUSG00000028661	Epha8	ENSMUSP00000030420	ortholog_one2one	100	1	mmu-svRNAa-2	0	3	0	0
197	ENST00000166244	hsa-svRNAa-1	3	0	1	0	ENSG00000070886	EPHA8	ENSMUSG00000028661	Epha8	ENSMUSP00000030420	ortholog_one2one	100	1	mmu-svRNAb-1	0	0	1	0
198	ENST00000166345	hsa-svRNAb-1	1	0	0	0	ENSG00000071539	TRIP13	ENSMUSG00000021569	Trip13	ENSMUSP00000022053	ortholog_one2one	100	1	NA	NA	NA	NA	NA
199	ENST00000166345	hsa-svRNAa-1	2	0	0	0	ENSG00000071539	TRIP13	ENSMUSG00000021569	Trip13	ENSMUSP00000022053	ortholog_one2one	100	1	NA	NA	NA	NA	NA
200	ENST00000167106	hsa-svRNAa-1	4	1	0	1	ENSG00000071246	VASH1	ENSMUSG00000021256	Vash1	ENSMUSP00000021681	ortholog_one2one	100	1	mmu-svRNAa-2	2	0	2	0
201	ENST00000167106	hsa-svRNAa-1	4	1	0	1	ENSG00000071246	VASH1	ENSMUSG00000021256	Vash1	ENSMUSP00000021681	ortholog_one2one	100	1	mmu-svRNAb-1	0	0	1	0
202	ENST00000167106	hsa-svRNAb-1	1	0	1	0	ENSG00000071246	VASH1	ENSMUSG00000021256	Vash1	ENSMUSP00000021681	ortholog_one2one	100	1	mmu-svRNAa-2	2	0	2	0
203	ENST00000167106	hsa-svRNAb-1	1	0	1	0	ENSG00000071246	VASH1	ENSMUSG00000021256	Vash1	ENSMUSP00000021681	ortholog_one2one	100	1	mmu-svRNAb-1	0	0	1	0
204	ENST00000169298	hsa-svRNAb-1	1	0	0	0	ENSG00000073849	ST6GAL1	ENSMUSG00000022885	St6gal1	ENSMUSP00000023601	ortholog_one2one	100	1	NA	NA	NA	NA	NA
205	ENST00000169298	hsa-svRNAa-1	3	0	0	0	ENSG00000073849	ST6GAL1	ENSMUSG00000022885	St6gal1	ENSMUSP00000023601	ortholog_one2one	100	1	NA	NA	NA	NA	NA
206	ENST00000170150	hsa-svRNAb-1	1	0	0	0	ENSG00000078898	BPIFB2	ENSMUSG00000027481	Bpifb2	ENSMUSP00000028983	ortholog_one2one	100	1	mmu-svRNAb-1	1	0	0	0
207	ENST00000170168	hsa-svRNAa-1	3	0	0	0	ENSG00000079313	REXO1	ENSMUSG00000047417	Rexo1	ENSMUSP00000049705	ortholog_one2one	100	1	mmu-svRNAb*-2	1	0	0	0
208	ENST00000170168	hsa-svRNAa-1	3	0	0	0	ENSG00000079313	REXO1	ENSMUSG00000047417	Rexo1	ENSMUSP00000049705	ortholog_one2one	100	1	mmu-svRNAa-2	1	0	1	0
209	ENST00000170168	hsa-svRNAb-1	1	0	0	0	ENSG00000079313	REXO1	ENSMUSG00000047417	Rexo1	ENSMUSP00000049705	ortholog_one2one	100	1	mmu-svRNAb*-2	1	0	0	0
210	ENST00000170168	hsa-svRNAb-1	1	0	0	0	ENSG00000079313	REXO1	ENSMUSG00000047417	Rexo1	ENSMUSP00000049705	ortholog_one2one	100	1	mmu-svRNAa-2	1	0	1	0
211	ENST00000170168	hsa-svRNAa*-1	1	0	0	0	ENSG00000079313	REXO1	ENSMUSG00000047417	Rexo1	ENSMUSP00000049705	ortholog_one2one	100	1	mmu-svRNAb*-2	1	0	0	0
212	ENST00000170168	hsa-svRNAa*-1	1	0	0	0	ENSG00000079313	REXO1	ENSMUSG00000047417	Rexo1	ENSMUSP00000049705	ortholog_one2one	100	1	mmu-svRNAa-2	1	0	1	0
213	ENST00000170447	hsa-svRNAb-1	1	0	0	0	ENSG00000075975	MKRN2	ENSMUSG00000000439	Mkrn2	ENSMUSP00000000449	ortholog_one2one	100	1	mmu-svRNAb-1	1	0	0	0
214	ENST00000170447	hsa-svRNAa-1	1	1	0	1	ENSG00000075975	MKRN2	ENSMUSG00000000439	Mkrn2	ENSMUSP00000000449	ortholog_one2one	100	1	mmu-svRNAb-1	1	0	0	0
215	ENST00000171887	hsa-svRNAb-1	2	0	0	0	ENSG00000079308	TNS1	ENSMUSG00000055322	Tns1	ENSMUSP00000127715	ortholog_one2one	100	1	mmu-svRNAa-2	3	2	0	0
216	ENST00000171887	hsa-svRNAa-1	4	0	1	0	ENSG00000079308	TNS1	ENSMUSG00000055322	Tns1	ENSMUSP00000127715	ortholog_one2one	100	1	mmu-svRNAa-2	3	2	0	0
217	ENST00000172229	hsa-svRNAb-1	2	0	2	0	ENSG00000064300	NGFR	ENSMUSG00000000120	Ngfr	ENSMUSP00000000122	ortholog_one2one	100	1	mmu-svRNAb-1	1	0	2	0
218	ENST00000172229	hsa-svRNAb-1	2	0	2	0	ENSG00000064300	NGFR	ENSMUSG00000000120	Ngfr	ENSMUSP00000000122	ortholog_one2one	100	1	mmu-svRNAa-2	1	1	2	0
219	ENST00000172229	hsa-svRNAa-1	3	1	1	0	ENSG00000064300	NGFR	ENSMUSG00000000120	Ngfr	ENSMUSP00000000122	ortholog_one2one	100	1	mmu-svRNAb-1	1	0	2	0
220	ENST00000172229	hsa-svRNAa-1	3	1	1	0	ENSG00000064300	NGFR	ENSMUSG00000000120	Ngfr	ENSMUSP00000000122	ortholog_one2one	100	1	mmu-svRNAa-2	1	1	2	0
221	ENST00000173229	hsa-svRNAa-1	4	2	0	0	ENSG00000065320	NTN1	ENSMUSG00000020902	Ntn1	ENSMUSP00000104314	ortholog_one2one	100	1	mmu-svRNAb-1	1	0	1	0
222	ENST00000173229	hsa-svRNAa-1	4	2	0	0	ENSG00000065320	NTN1	ENSMUSG00000020902	Ntn1	ENSMUSP00000104314	ortholog_one2one	100	1	mmu-svRNAa-2	2	2	1	0
223	ENST00000173229	hsa-svRNAa*-1	3	0	1	0	ENSG00000065320	NTN1	ENSMUSG00000020902	Ntn1	ENSMUSP00000104314	ortholog_one2one	100	1	mmu-svRNAb-1	1	0	1	0
224	ENST00000173229	hsa-svRNAa*-1	3	0	1	0	ENSG00000065320	NTN1	ENSMUSG00000020902	Ntn1	ENSMUSP00000104314	ortholog_one2one	100	1	mmu-svRNAa-2	2	2	1	0
225	ENST00000173229	hsa-svRNAb-1	1	0	0	0	ENSG00000065320	NTN1	ENSMUSG00000020902	Ntn1	ENSMUSP00000104314	ortholog_one2one	100	1	mmu-svRNAb-1	1	0	1	0
226	ENST00000173229	hsa-svRNAb-1	1	0	0	0	ENSG00000065320	NTN1	ENSMUSG00000020902	Ntn1	ENSMUSP00000104314	ortholog_one2one	100	1	mmu-svRNAa-2	2	2	1	0
227	ENST00000174618	hsa-svRNAa-1	4	2	1	0	ENSG00000070444	MNT	ENSMUSG00000000282	Mnt	ENSMUSP00000000291	ortholog_one2one	100	1	mmu-svRNAa-2	3	0	0	0
228	ENST00000174618	hsa-svRNAa-1	4	2	1	0	ENSG00000070444	MNT	ENSMUSG00000000282	Mnt	ENSMUSP00000000291	ortholog_one2one	100	1	mmu-svRNAb-1	0	0	1	0
229	ENST00000174653	hsa-svRNAb-1	1	0	0	0	NA	NA	NA	NA	NA	NA	NA	NA	mmu-svRNAa-2	1	0	1	0
230	ENST00000175756	hsa-svRNAb-1	2	0	0	0	ENSG00000072135	PTPN18	ENSMUSG00000026126	Ptpn18	ENSMUSP00000027302	ortholog_one2one	100	1	NA	NA	NA	NA	NA
231	ENST00000175756	hsa-svRNAa-1	0	4	1	0	ENSG00000072135	PTPN18	ENSMUSG00000026126	Ptpn18	ENSMUSP00000027302	ortholog_one2one	100	1	NA	NA	NA	NA	NA
232	ENST00000176763	hsa-svRNAa-1	2	0	0	0	ENSG00000072786	STK10	ENSMUSG00000020272	Stk10	ENSMUSP00000099885	ortholog_one2one	100	1	mmu-svRNAa-2	0	0	1	0
233	ENST00000178638	hsa-svRNAb-1	0	0	1	0	ENSG00000074410	CA12	ENSMUSG00000032373	Car12	ENSMUSP00000071786	ortholog_one2one	100	1	mmu-svRNAb-1	1	0	1	0
234	ENST00000178638	hsa-svRNAb-1	0	0	1	0	ENSG00000074410	CA12	ENSMUSG00000032373	Car12	ENSMUSP00000071786	ortholog_one2one	100	1	mmu-svRNAa-2	1	1	0	0
235	ENST00000178638	hsa-svRNAa-1	1	1	1	0	ENSG00000074410	CA12	ENSMUSG00000032373	Car12	ENSMUSP00000071786	ortholog_one2one	100	1	mmu-svRNAb-1	1	0	1	0
236	ENST00000178638	hsa-svRNAa-1	1	1	1	0	ENSG00000074410	CA12	ENSMUSG00000032373	Car12	ENSMUSP00000071786	ortholog_one2one	100	1	mmu-svRNAa-2	1	1	0	0
237	ENST00000179259	hsa-svRNAb-1	1	0	0	1	ENSG00000078237	TIGAR	ENSMUSG00000038028	Tigar	ENSMUSP00000048643	ortholog_one2one	100	1	NA	NA	NA	NA	NA
238	ENST00000179259	hsa-svRNAa-1	4	0	0	0	ENSG00000078237	TIGAR	ENSMUSG00000038028	Tigar	ENSMUSP00000048643	ortholog_one2one	100	1	NA	NA	NA	NA	NA
239	ENST00000180173	hsa-svRNAa-1	1	0	0	1	ENSG00000003987	MTMR7	ENSMUSG00000039431	Mtmr7	ENSMUSP00000043851	ortholog_one2one	100	1	mmu-svRNAb-1	1	0	0	0
240	ENST00000180173	hsa-svRNAa-1	1	0	0	1	ENSG00000003987	MTMR7	ENSMUSG00000039431	Mtmr7	ENSMUSP00000043851	ortholog_one2one	100	1	mmu-svRNAa-2	1	0	0	0
241	ENST00000180173	hsa-svRNAb-1	0	0	2	0	ENSG00000003987	MTMR7	ENSMUSG00000039431	Mtmr7	ENSMUSP00000043851	ortholog_one2one	100	1	mmu-svRNAb-1	1	0	0	0
242	ENST00000180173	hsa-svRNAb-1	0	0	2	0	ENSG00000003987	MTMR7	ENSMUSG00000039431	Mtmr7	ENSMUSP00000043851	ortholog_one2one	100	1	mmu-svRNAa-2	1	0	0	0
243	ENST00000181839	hsa-svRNAb-1	1	0	0	0	ENSG00000065883	CDK13	ENSMUSG00000041297	Cdk13	ENSMUSP00000036013	ortholog_one2one	100	1	mmu-svRNAa-2	0	0	0	1
244	ENST00000182527	hsa-svRNAa-1	4	1	4	1	ENSG00000065308	TRAM2	ENSMUSG00000041779	Tram2	ENSMUSP00000047992	ortholog_one2one	75	1	mmu-svRNAa-2	7	1	0	0
245	ENST00000182527	hsa-svRNAa-1	4	1	4	1	ENSG00000065308	TRAM2	ENSMUSG00000041779	Tram2	ENSMUSP00000047992	ortholog_one2one	75	1	mmu-svRNAb-1	2	0	0	1
246	ENST00000184266	hsa-svRNAb-1	1	0	0	0	ENSG00000065518	NDUFB4	ENSMUSG00000022820	Ndufb4	ENSMUSP00000023514	ortholog_one2one	100	1	NA	NA	NA	NA	NA
247	ENST00000184956	hsa-svRNAb-1	1	0	1	0	ENSG00000068097	HEATR6	ENSMUSG00000000976	Heatr6	ENSMUSP00000001002	ortholog_one2one	0	1	mmu-svRNAa-2	0	2	0	0
248	ENST00000184956	hsa-svRNAb-1	1	0	1	0	ENSG00000068097	HEATR6	ENSMUSG00000000976	Heatr6	ENSMUSP00000001002	ortholog_one2one	0	1	mmu-svRNAb-1	2	0	0	0
249	ENST00000185150	hsa-svRNAa-1	1	0	0	0	ENSG00000068912	ERLEC1	ENSMUSG00000020311	Erlec1	ENSMUSP00000072929	ortholog_one2one	75	1	NA	NA	NA	NA	NA
250	ENST00000187608	hsa-svRNAa-1	1	0	0	0	ENSG00000007129	CEACAM21	ENSMUSG00000078795	Ceacam15	ENSMUSP00000104138	ortholog_one2many	0	0	NA	NA	NA	NA	NA
251	ENST00000187608	hsa-svRNAa-1	1	0	0	0	ENSG00000007129	CEACAM21	ENSMUSG00000007209	Ceacam9	ENSMUSP00000001984	ortholog_one2many	0	0	NA	NA	NA	NA	NA
252	ENST00000187608	hsa-svRNAa-1	1	0	0	0	ENSG00000007129	CEACAM21	ENSMUSG00000054169	Ceacam10	ENSMUSP00000037036	ortholog_one2many	50	0	NA	NA	NA	NA	NA
253	ENST00000187762	hsa-svRNAb-1	1	0	2	0	ENSG00000072954	TMEM38A	ENSMUSG00000031791	Tmem38a	ENSMUSP00000034244	ortholog_one2one	100	1	NA	NA	NA	NA	NA
254	ENST00000187762	hsa-svRNAa-1	1	0	0	0	ENSG00000072954	TMEM38A	ENSMUSG00000031791	Tmem38a	ENSMUSP00000034244	ortholog_one2one	100	1	NA	NA	NA	NA	NA
255	ENST00000190165	hsa-svRNAb*-1	1	0	0	0	ENSG00000064218	DMRT3	ENSMUSG00000042372	Dmrt3	ENSMUSP00000046812	ortholog_one2one	100	1	NA	NA	NA	NA	NA
256	ENST00000192788	hsa-svRNAa-1	1	1	0	0	ENSG00000065060	BLTP3A	ENSMUSG00000039512	Bltp3a	ENSMUSP00000110499	ortholog_one2one	100	1	mmu-svRNAa-2	2	0	0	0
257	ENST00000192788	hsa-svRNAa-1	1	1	0	0	ENSG00000065060	BLTP3A	ENSMUSG00000039512	Bltp3a	ENSMUSP00000110499	ortholog_one2one	100	1	mmu-svRNAb-1	2	0	1	0
258	ENST00000192788	hsa-svRNAb-1	0	0	1	1	ENSG00000065060	BLTP3A	ENSMUSG00000039512	Bltp3a	ENSMUSP00000110499	ortholog_one2one	100	1	mmu-svRNAa-2	2	0	0	0
259	ENST00000192788	hsa-svRNAb-1	0	0	1	1	ENSG00000065060	BLTP3A	ENSMUSG00000039512	Bltp3a	ENSMUSP00000110499	ortholog_one2one	100	1	mmu-svRNAb-1	2	0	1	0
260	ENST00000193322	hsa-svRNAa-1	1	0	0	0	ENSG00000081087	OSTM1	ENSMUSG00000038280	Ostm1	ENSMUSP00000035516	ortholog_one2one	100	1	NA	NA	NA	NA	NA
261	ENST00000193322	hsa-svRNAb-1	0	0	0	1	ENSG00000081087	OSTM1	ENSMUSG00000038280	Ostm1	ENSMUSP00000035516	ortholog_one2one	100	1	NA	NA	NA	NA	NA
262	ENST00000193391	hsa-svRNAa-1	0	0	2	0	ENSG00000081148	IMPG2	ENSMUSG00000035270	Impg2	ENSMUSP00000063648	ortholog_one2one	100	1	mmu-svRNAb-1	1	0	0	0
263	ENST00000193391	hsa-svRNAb-1	1	0	0	0	ENSG00000081148	IMPG2	ENSMUSG00000035270	Impg2	ENSMUSP00000063648	ortholog_one2one	100	1	mmu-svRNAb-1	1	0	0	0
264	ENST00000193403	hsa-svRNAa-1	1	0	0	0	ENSG00000072110	ACTN1	ENSMUSG00000015143	Actn1	ENSMUSP00000021554	ortholog_one2one	100	1	mmu-svRNAa-2	0	0	1	0
265	ENST00000193403	hsa-svRNAb-1	1	0	0	0	ENSG00000072110	ACTN1	ENSMUSG00000015143	Actn1	ENSMUSP00000021554	ortholog_one2one	100	1	mmu-svRNAa-2	0	0	1	0
266	ENST00000194118	hsa-svRNAa-1	5	0	0	0	ENSG00000081791	DELE1	ENSMUSG00000024442	Dele1	ENSMUSP00000025314	ortholog_one2one	100	1	mmu-svRNAb-1	2	0	0	0
267	ENST00000194118	hsa-svRNAa-1	5	0	0	0	ENSG00000081791	DELE1	ENSMUSG00000024442	Dele1	ENSMUSP00000025314	ortholog_one2one	100	1	mmu-svRNAa-2	0	1	1	0
268	ENST00000194118	hsa-svRNAb-1	1	0	3	1	ENSG00000081791	DELE1	ENSMUSG00000024442	Dele1	ENSMUSP00000025314	ortholog_one2one	100	1	mmu-svRNAb-1	2	0	0	0
269	ENST00000194118	hsa-svRNAb-1	1	0	3	1	ENSG00000081791	DELE1	ENSMUSG00000024442	Dele1	ENSMUSP00000025314	ortholog_one2one	100	1	mmu-svRNAa-2	0	1	1	0
270	ENST00000194155	hsa-svRNAa-1	1	0	0	0	ENSG00000112852	PCDHB2	ENSMUSG00000051599	Pcdhb2	ENSMUSP00000057921	ortholog_one2one	100	1	mmu-svRNAa-2	1	0	0	0
271	ENST00000194530	hsa-svRNAb-1	0	1	0	0	ENSG00000082146	STRADB	ENSMUSG00000026027	Stradb	ENSMUSP00000027185	ortholog_one2one	100	1	mmu-svRNAb-1	0	1	0	0
272	ENST00000194900	hsa-svRNAb-1	2	1	0	0	ENSG00000082458	DLG3	ENSMUSG00000000881	Dlg3	ENSMUSP00000085299	ortholog_one2one	100	1	mmu-svRNAb-1	2	0	0	0
273	ENST00000194900	hsa-svRNAb-1	2	1	0	0	ENSG00000082458	DLG3	ENSMUSG00000000881	Dlg3	ENSMUSP00000085299	ortholog_one2one	100	1	mmu-svRNAa-2	1	1	0	0
274	ENST00000194900	hsa-svRNAa-1	3	0	0	0	ENSG00000082458	DLG3	ENSMUSG00000000881	Dlg3	ENSMUSP00000085299	ortholog_one2one	100	1	mmu-svRNAb-1	2	0	0	0
275	ENST00000194900	hsa-svRNAa-1	3	0	0	0	ENSG00000082458	DLG3	ENSMUSG00000000881	Dlg3	ENSMUSP00000085299	ortholog_one2one	100	1	mmu-svRNAa-2	1	1	0	0
276	ENST00000196061	hsa-svRNAa-1	2	0	0	0	ENSG00000083444	PLOD1	ENSMUSG00000019055	Plod1	ENSMUSP00000019199	ortholog_one2one	100	1	mmu-svRNAb*-2	1	0	0	0
277	ENST00000196489	hsa-svRNAa-1	2	0	0	0	ENSG00000083817	ZNF416					NA	NA	NA	NA	NA	NA	NA
278	ENST00000196548	hsa-svRNAa-1	10	3	0	0	NA	NA	NA	NA	NA	NA	NA	NA	NA	NA	NA	NA	NA
279	ENST00000196548	hsa-svRNAb-1	1	0	0	0	NA	NA	NA	NA	NA	NA	NA	NA	NA	NA	NA	NA	NA
280	ENST00000197268	hsa-svRNAa-1	1	0	0	1	ENSG00000084444	FAM234B	ENSMUSG00000030207	Fam234b	ENSMUSP00000107547	ortholog_one2one	100	1	mmu-svRNAa-2	3	0	0	0
281	ENST00000197268	hsa-svRNAb-1	0	0	1	0	ENSG00000084444	FAM234B	ENSMUSG00000030207	Fam234b	ENSMUSP00000107547	ortholog_one2one	100	1	mmu-svRNAa-2	3	0	0	0
282	ENST00000198765	hsa-svRNAb-1	2	0	0	0	NA	NA	NA	NA	NA	NA	NA	NA	mmu-svRNAa-2	1	0	0	0
283	ENST00000198767	hsa-svRNAb-1	1	0	0	0	ENSG00000085721	RRN3	ENSMUSG00000022682	Rrn3	ENSMUSP00000023363	ortholog_one2one	50	1	mmu-svRNAb-1	1	0	0	0
284	ENST00000198767	hsa-svRNAa-1	1	0	1	0	ENSG00000085721	RRN3	ENSMUSG00000022682	Rrn3	ENSMUSP00000023363	ortholog_one2one	50	1	mmu-svRNAb-1	1	0	0	0
285	ENST00000199280	hsa-svRNAb-1	0	1	2	0	ENSG00000167580	AQP2	ENSMUSG00000023013	Aqp2	ENSMUSP00000023752	ortholog_one2one	100	1	mmu-svRNAa-2	2	0	0	0
286	ENST00000199280	hsa-svRNAa-1	6	1	0	0	ENSG00000167580	AQP2	ENSMUSG00000023013	Aqp2	ENSMUSP00000023752	ortholog_one2one	100	1	mmu-svRNAa-2	2	0	0	0
287	ENST00000199389	hsa-svRNAb*-1	0	1	0	0	ENSG00000086232	EIF2AK1	ENSMUSG00000029613	Eif2ak1	ENSMUSP00000098056	ortholog_one2one	100	1	mmu-svRNAb-1	2	0	0	0
288	ENST00000199389	hsa-svRNAb*-1	0	1	0	0	ENSG00000086232	EIF2AK1	ENSMUSG00000029613	Eif2ak1	ENSMUSP00000098056	ortholog_one2one	100	1	mmu-svRNAa-2	0	1	0	0
289	ENST00000199389	hsa-svRNAa-1	0	1	0	0	ENSG00000086232	EIF2AK1	ENSMUSG00000029613	Eif2ak1	ENSMUSP00000098056	ortholog_one2one	100	1	mmu-svRNAb-1	2	0	0	0
290	ENST00000199389	hsa-svRNAa-1	0	1	0	0	ENSG00000086232	EIF2AK1	ENSMUSG00000029613	Eif2ak1	ENSMUSP00000098056	ortholog_one2one	100	1	mmu-svRNAa-2	0	1	0	0
291	ENST00000199389	hsa-svRNAb-1	1	0	0	0	ENSG00000086232	EIF2AK1	ENSMUSG00000029613	Eif2ak1	ENSMUSP00000098056	ortholog_one2one	100	1	mmu-svRNAb-1	2	0	0	0
292	ENST00000199389	hsa-svRNAb-1	1	0	0	0	ENSG00000086232	EIF2AK1	ENSMUSG00000029613	Eif2ak1	ENSMUSP00000098056	ortholog_one2one	100	1	mmu-svRNAa-2	0	1	0	0
293	ENST00000199448	hsa-svRNAa-1	0	0	1	0	ENSG00000086289	EPDR1	ENSMUSG00000002808	Epdr1	ENSMUSP00000002885	ortholog_one2one	100	1	mmu-svRNAb-1	1	0	0	0
294	ENST00000199448	hsa-svRNAb-1	1	0	0	0	ENSG00000086289	EPDR1	ENSMUSG00000002808	Epdr1	ENSMUSP00000002885	ortholog_one2one	100	1	mmu-svRNAb-1	1	0	0	0
295	ENST00000199706	hsa-svRNAa-1	1	0	0	0	ENSG00000086504	MRPL28	ENSMUSG00000024181	Mrpl28	ENSMUSP00000025014	ortholog_one2one	100	1	mmu-svRNAb*-2	1	0	0	0
296	ENST00000199706	hsa-svRNAb-1	1	0	0	0	ENSG00000086504	MRPL28	ENSMUSG00000024181	Mrpl28	ENSMUSP00000025014	ortholog_one2one	100	1	mmu-svRNAb*-2	1	0	0	0
297	ENST00000199708	hsa-svRNAa*-1	0	0	0	1	ENSG00000086506	HBQ1	ENSMUSG00000073063	Hbq1b	ENSMUSP00000098936	ortholog_one2many	50	0	NA	NA	NA	NA	NA
298	ENST00000199708	hsa-svRNAa*-1	0	0	0	1	ENSG00000086506	HBQ1	ENSMUSG00000020295	Hbq1a	ENSMUSP00000020535	ortholog_one2many	0	1	NA	NA	NA	NA	NA
299	ENST00000199764	hsa-svRNAa-1	0	1	0	1	ENSG00000086548	CEACAM6					NA	NA	NA	NA	NA	NA	NA
300	ENST00000199814	hsa-svRNAa-1	0	0	1	0	ENSG00000086589	RBM22	ENSMUSG00000024604	Rbm22	ENSMUSP00000025506	ortholog_one2one	100	1	NA	NA	NA	NA	NA
301	ENST00000200181	hsa-svRNAa-1	2	0	0	0	ENSG00000132470	ITGB4	ENSMUSG00000020758	Itgb4	ENSMUSP00000102069	ortholog_one2one	100	1	NA	NA	NA	NA	NA
302	ENST00000200453	hsa-svRNAa-1	2	0	0	0	ENSG00000087074	PPP1R15A	ENSMUSG00000040435	Ppp1r15a	ENSMUSP00000128497	ortholog_one2one	75	0	NA	NA	NA	NA	NA
303	ENST00000200557	hsa-svRNAa-1	1	1	0	0	ENSG00000073670	ADAM11	ENSMUSG00000020926	Adam11	ENSMUSP00000069466	ortholog_one2one	100	1	mmu-svRNAb-1	1	0	0	0
304	ENST00000200557	hsa-svRNAa-1	1	1	0	0	ENSG00000073670	ADAM11	ENSMUSG00000020926	Adam11	ENSMUSP00000069466	ortholog_one2one	100	1	mmu-svRNAa-2	2	0	0	0
305	ENST00000200557	hsa-svRNAa-1	1	1	0	0	ENSG00000073670	ADAM11	ENSMUSG00000020926	Adam11	ENSMUSP00000069466	ortholog_one2one	100	1	mmu-svRNAb*-2	1	0	0	0
306	ENST00000200557	hsa-svRNAb-1	0	1	2	0	ENSG00000073670	ADAM11	ENSMUSG00000020926	Adam11	ENSMUSP00000069466	ortholog_one2one	100	1	mmu-svRNAb-1	1	0	0	0
307	ENST00000200557	hsa-svRNAb-1	0	1	2	0	ENSG00000073670	ADAM11	ENSMUSG00000020926	Adam11	ENSMUSP00000069466	ortholog_one2one	100	1	mmu-svRNAa-2	2	0	0	0
308	ENST00000200557	hsa-svRNAb-1	0	1	2	0	ENSG00000073670	ADAM11	ENSMUSG00000020926	Adam11	ENSMUSP00000069466	ortholog_one2one	100	1	mmu-svRNAb*-2	1	0	0	0
309	ENST00000200639	hsa-svRNAb-1	1	1	0	0	ENSG00000005893	LAMP2	ENSMUSG00000016534	Lamp2	ENSMUSP00000074448	ortholog_one2one	100	1	mmu-svRNAb-1	1	1	0	0
310	ENST00000201031	hsa-svRNAb-1	0	0	0	1	ENSG00000087510	TFAP2C	ENSMUSG00000028640	Tfap2c	ENSMUSP00000096657	ortholog_one2one	100	1	NA	NA	NA	NA	NA
311	ENST00000201647	hsa-svRNAa-1	1	0	0	0	ENSG00000131037	EPS8L1	ENSMUSG00000006154	Eps8l1	ENSMUSP00000133206	ortholog_one2one	100	1	NA	NA	NA	NA	NA
312	ENST00000202017	hsa-svRNAa-1	0	0	1	0	ENSG00000088356	PDRG1	ENSMUSG00000027472	Pdrg1	ENSMUSP00000028972	ortholog_one2one	100	1	mmu-svRNAa-2	2	0	0	0
313	ENST00000202556	hsa-svRNAa-1	1	0	1	0	ENSG00000088808	PPP1R13B	ENSMUSG00000021285	Ppp1r13b	ENSMUSP00000062464	ortholog_one2one	100	1	NA	NA	NA	NA	NA
314	ENST00000202578	hsa-svRNAb-1	2	0	1	0	NA	NA	NA	NA	NA	NA	NA	NA	mmu-svRNAa-2	2	0	0	0
315	ENST00000202578	hsa-svRNAa-1	0	1	0	0	NA	NA	NA	NA	NA	NA	NA	NA	mmu-svRNAa-2	2	0	0	0
316	ENST00000202677	hsa-svRNAb-1	1	0	0	0	ENSG00000188559	RALGAPA2	ENSMUSG00000037110	Ralgapa2	ENSMUSP00000153734	ortholog_one2one	100	1	mmu-svRNAa-2	1	2	0	0
317	ENST00000202816	hsa-svRNAb-1	1	0	0	0	ENSG00000089048	ESF1	ENSMUSG00000045624	Esf1	ENSMUSP00000036523	ortholog_one2one	100	1	NA	NA	NA	NA	NA
318	ENST00000202816	hsa-svRNAa-1	2	0	0	0	ENSG00000089048	ESF1	ENSMUSG00000045624	Esf1	ENSMUSP00000036523	ortholog_one2one	100	1	NA	NA	NA	NA	NA
319	ENST00000202917	hsa-svRNAa-1	1	0	0	0	ENSG00000089127	OAS1	ENSMUSG00000053765	Oas1f	ENSMUSP00000056993	ortholog_one2many	0	0	NA	NA	NA	NA	NA
320	ENST00000202917	hsa-svRNAa-1	1	0	0	0	ENSG00000089127	OAS1	ENSMUSG00000066861	Oas1g	ENSMUSP00000083555	ortholog_one2many	100	1	NA	NA	NA	NA	NA
321	ENST00000202917	hsa-svRNAa-1	1	0	0	0	ENSG00000089127	OAS1	ENSMUSG00000001168	Oas1h	ENSMUSP00000072297	ortholog_one2many	0	0	NA	NA	NA	NA	NA
322	ENST00000202917	hsa-svRNAa-1	1	0	0	0	ENSG00000089127	OAS1	ENSMUSG00000052776	Oas1a	ENSMUSP00000079198	ortholog_one2many	100	1	NA	NA	NA	NA	NA
323	ENST00000202917	hsa-svRNAa-1	1	0	0	0	ENSG00000089127	OAS1	ENSMUSG00000001166	Oas1c	ENSMUSP00000112584	ortholog_one2many	100	0	NA	NA	NA	NA	NA
324	ENST00000202917	hsa-svRNAa-1	1	0	0	0	ENSG00000089127	OAS1	ENSMUSG00000066867	Oas1e	ENSMUSP00000144529	ortholog_one2many	100	0	NA	NA	NA	NA	NA
325	ENST00000202917	hsa-svRNAa-1	1	0	0	0	ENSG00000089127	OAS1	ENSMUSG00000032623	Oas1d	ENSMUSP00000048054	ortholog_one2many	0	0	NA	NA	NA	NA	NA
326	ENST00000202917	hsa-svRNAa-1	1	0	0	0	ENSG00000089127	OAS1	ENSMUSG00000029605	Oas1b	ENSMUSP00000138088	ortholog_one2many	0	0	NA	NA	NA	NA	NA
327	ENST00000202917	hsa-svRNAb-1	1	0	0	0	ENSG00000089127	OAS1	ENSMUSG00000053765	Oas1f	ENSMUSP00000056993	ortholog_one2many	0	0	NA	NA	NA	NA	NA
328	ENST00000202917	hsa-svRNAb-1	1	0	0	0	ENSG00000089127	OAS1	ENSMUSG00000066861	Oas1g	ENSMUSP00000083555	ortholog_one2many	100	1	NA	NA	NA	NA	NA
329	ENST00000202917	hsa-svRNAb-1	1	0	0	0	ENSG00000089127	OAS1	ENSMUSG00000001168	Oas1h	ENSMUSP00000072297	ortholog_one2many	0	0	NA	NA	NA	NA	NA
330	ENST00000202917	hsa-svRNAb-1	1	0	0	0	ENSG00000089127	OAS1	ENSMUSG00000052776	Oas1a	ENSMUSP00000079198	ortholog_one2many	100	1	NA	NA	NA	NA	NA
331	ENST00000202917	hsa-svRNAb-1	1	0	0	0	ENSG00000089127	OAS1	ENSMUSG00000001166	Oas1c	ENSMUSP00000112584	ortholog_one2many	100	0	NA	NA	NA	NA	NA
332	ENST00000202917	hsa-svRNAb-1	1	0	0	0	ENSG00000089127	OAS1	ENSMUSG00000066867	Oas1e	ENSMUSP00000144529	ortholog_one2many	100	0	NA	NA	NA	NA	NA
333	ENST00000202917	hsa-svRNAb-1	1	0	0	0	ENSG00000089127	OAS1	ENSMUSG00000032623	Oas1d	ENSMUSP00000048054	ortholog_one2many	0	0	NA	NA	NA	NA	NA
334	ENST00000202917	hsa-svRNAb-1	1	0	0	0	ENSG00000089127	OAS1	ENSMUSG00000029605	Oas1b	ENSMUSP00000138088	ortholog_one2many	0	0	NA	NA	NA	NA	NA
335	ENST00000203166	hsa-svRNAa-1	2	0	0	0	ENSG00000249115	HAUS5	ENSMUSG00000078762	Haus5	ENSMUSP00000019697	ortholog_one2one	100	1	NA	NA	NA	NA	NA
336	ENST00000204517	hsa-svRNAa-1	1	0	1	0	ENSG00000090447	TFAP4	ENSMUSG00000005718	Tfap4	ENSMUSP00000005862	ortholog_one2one	100	1	NA	NA	NA	NA	NA
337	ENST00000204549	hsa-svRNAa-1	1	1	0	0	ENSG00000090470	PDCD7	ENSMUSG00000041837	Pdcd7	ENSMUSP00000035515	ortholog_one2one	100	1	NA	NA	NA	NA	NA
338	ENST00000204604	hsa-svRNAb-1	0	0	2	0	ENSG00000090539	CHRD	ENSMUSG00000006958	Chrd	ENSMUSP00000156080	ortholog_one2one	100	1	mmu-svRNAb-1	0	0	2	0
339	ENST00000204615	hsa-svRNAb-1	1	0	0	0	NA	NA	NA	NA	NA	NA	NA	NA	NA	NA	NA	NA	NA
340	ENST00000204637	hsa-svRNAa-1	0	1	0	0	ENSG00000090554	FLT3LG	ENSMUSG00000110206	Flt3l	ENSMUSP00000148009	ortholog_one2one	100	1	NA	NA	NA	NA	NA
341	ENST00000204679	hsa-svRNAb*-1	0	0	1	0	ENSG00000090581	GNPTG	ENSMUSG00000035521	Gnptg	ENSMUSP00000110807	ortholog_one2one	100	1	mmu-svRNAa-2	0	0	0	1
342	ENST00000204679	hsa-svRNAb*-1	0	0	1	0	ENSG00000090581	GNPTG	ENSMUSG00000035521	Gnptg	ENSMUSP00000110807	ortholog_one2one	100	1	mmu-svRNAb-1	0	0	1	1
343	ENST00000204679	hsa-svRNAa*-1	2	0	0	0	ENSG00000090581	GNPTG	ENSMUSG00000035521	Gnptg	ENSMUSP00000110807	ortholog_one2one	100	1	mmu-svRNAa-2	0	0	0	1
344	ENST00000204679	hsa-svRNAa*-1	2	0	0	0	ENSG00000090581	GNPTG	ENSMUSG00000035521	Gnptg	ENSMUSP00000110807	ortholog_one2one	100	1	mmu-svRNAb-1	0	0	1	1
345	ENST00000204679	hsa-svRNAb-1	1	0	0	1	ENSG00000090581	GNPTG	ENSMUSG00000035521	Gnptg	ENSMUSP00000110807	ortholog_one2one	100	1	mmu-svRNAa-2	0	0	0	1
346	ENST00000204679	hsa-svRNAb-1	1	0	0	1	ENSG00000090581	GNPTG	ENSMUSG00000035521	Gnptg	ENSMUSP00000110807	ortholog_one2one	100	1	mmu-svRNAb-1	0	0	1	1
347	ENST00000204679	hsa-svRNAa-1	1	2	0	2	ENSG00000090581	GNPTG	ENSMUSG00000035521	Gnptg	ENSMUSP00000110807	ortholog_one2one	100	1	mmu-svRNAa-2	0	0	0	1
348	ENST00000204679	hsa-svRNAa-1	1	2	0	2	ENSG00000090581	GNPTG	ENSMUSG00000035521	Gnptg	ENSMUSP00000110807	ortholog_one2one	100	1	mmu-svRNAb-1	0	0	1	1
349	ENST00000204726	hsa-svRNAa-1	2	0	0	0	ENSG00000090615	GOLGA3	ENSMUSG00000029502	Golga3	ENSMUSP00000031477	ortholog_one2one	100	1	mmu-svRNAb-1	1	0	0	0
350	ENST00000204726	hsa-svRNAb-1	0	0	1	0	ENSG00000090615	GOLGA3	ENSMUSG00000029502	Golga3	ENSMUSP00000031477	ortholog_one2one	100	1	mmu-svRNAb-1	1	0	0	0
351	ENST00000204961	hsa-svRNAa-1	0	0	2	0	ENSG00000090776	EFNB1	ENSMUSG00000031217	Efnb1	ENSMUSP00000050716	ortholog_one2one	100	1	mmu-svRNAa-2	2	2	0	0
352	ENST00000205061	hsa-svRNAa-1	0	0	2	0	ENSG00000090863	GLG1	ENSMUSG00000003316	Glg1	ENSMUSP00000131355	ortholog_one2one	75	1	mmu-svRNAb-1	0	0	1	0
353	ENST00000205061	hsa-svRNAa-1	0	0	2	0	ENSG00000090863	GLG1	ENSMUSG00000003316	Glg1	ENSMUSP00000131355	ortholog_one2one	75	1	mmu-svRNAa-2	2	1	0	0
354	ENST00000205061	hsa-svRNAb-1	1	1	0	0	ENSG00000090863	GLG1	ENSMUSG00000003316	Glg1	ENSMUSP00000131355	ortholog_one2one	75	1	mmu-svRNAb-1	0	0	1	0
355	ENST00000205061	hsa-svRNAb-1	1	1	0	0	ENSG00000090863	GLG1	ENSMUSG00000003316	Glg1	ENSMUSP00000131355	ortholog_one2one	75	1	mmu-svRNAa-2	2	1	0	0
356	ENST00000205143	hsa-svRNAb-1	0	1	0	0	ENSG00000090932	DLL3	ENSMUSG00000003436	Dll3	ENSMUSP00000103951	ortholog_one2one	100	1	NA	NA	NA	NA	NA
357	ENST00000205194	hsa-svRNAb-1	1	0	0	0	ENSG00000090971	NAT14	ENSMUSG00000035285	Nat14	ENSMUSP00000045354	ortholog_one2one	100	1	NA	NA	NA	NA	NA
358	ENST00000205402	hsa-svRNAb-1	2	0	0	0	ENSG00000091140	DLD	ENSMUSG00000020664	Dld	ENSMUSP00000106481	ortholog_one2one	75	1	mmu-svRNAa-2	2	0	0	0
359	ENST00000205557	hsa-svRNAb-1	1	1	0	0	ENSG00000091262	ABCC6	ENSMUSG00000030834	Abcc6	ENSMUSP00000002850	ortholog_one2one	25	1	NA	NA	NA	NA	NA
360	ENST00000205557	hsa-svRNAa-1	1	0	0	0	ENSG00000091262	ABCC6	ENSMUSG00000030834	Abcc6	ENSMUSP00000002850	ortholog_one2one	25	1	NA	NA	NA	NA	NA
361	ENST00000205636	hsa-svRNAb-1	1	0	0	0	ENSG00000091317	CMTM6	ENSMUSG00000032434	Cmtm6	ENSMUSP00000035007	ortholog_one2one	100	1	mmu-svRNAa-2	1	1	0	0
362	ENST00000205636	hsa-svRNAb-1	1	0	0	0	ENSG00000091317	CMTM6	ENSMUSG00000032434	Cmtm6	ENSMUSP00000035007	ortholog_one2one	100	1	mmu-svRNAb-1	0	0	0	1
363	ENST00000205636	hsa-svRNAb-1	1	0	0	0	ENSG00000091317	CMTM6	ENSMUSG00000032434	Cmtm6	ENSMUSP00000035007	ortholog_one2one	100	1	mmu-svRNAa*-1	0	0	1	0
364	ENST00000205636	hsa-svRNAa-1	1	0	0	0	ENSG00000091317	CMTM6	ENSMUSG00000032434	Cmtm6	ENSMUSP00000035007	ortholog_one2one	100	1	mmu-svRNAa-2	1	1	0	0
365	ENST00000205636	hsa-svRNAa-1	1	0	0	0	ENSG00000091317	CMTM6	ENSMUSG00000032434	Cmtm6	ENSMUSP00000035007	ortholog_one2one	100	1	mmu-svRNAb-1	0	0	0	1
366	ENST00000205636	hsa-svRNAa-1	1	0	0	0	ENSG00000091317	CMTM6	ENSMUSG00000032434	Cmtm6	ENSMUSP00000035007	ortholog_one2one	100	1	mmu-svRNAa*-1	0	0	1	0
367	ENST00000205948	hsa-svRNAa-1	1	0	0	0	ENSG00000091583	APOH	ENSMUSG00000000049	Apoh	ENSMUSP00000000049	ortholog_one2one	100	1	NA	NA	NA	NA	NA
368	ENST00000205948	hsa-svRNAb-1	1	0	0	0	ENSG00000091583	APOH	ENSMUSG00000000049	Apoh	ENSMUSP00000000049	ortholog_one2one	100	1	NA	NA	NA	NA	NA
369	ENST00000206423	hsa-svRNAb*-1	1	0	0	0	ENSG00000091986	CCDC80	ENSMUSG00000022665	Ccdc80	ENSMUSP00000097097	ortholog_one2one	100	1	NA	NA	NA	NA	NA
370	ENST00000206423	hsa-svRNAb-1	3	0	2	0	ENSG00000091986	CCDC80	ENSMUSG00000022665	Ccdc80	ENSMUSP00000097097	ortholog_one2one	100	1	NA	NA	NA	NA	NA
371	ENST00000206423	hsa-svRNAa-1	1	1	0	0	ENSG00000091986	CCDC80	ENSMUSG00000022665	Ccdc80	ENSMUSP00000097097	ortholog_one2one	100	1	NA	NA	NA	NA	NA
372	ENST00000206595	hsa-svRNAb-1	1	0	0	0	ENSG00000092140	G2E3	ENSMUSG00000035293	G2e3	ENSMUSP00000113270	ortholog_one2one	100	1	mmu-svRNAb*-2	0	1	0	0
373	ENST00000206595	hsa-svRNAb-1	1	0	0	0	ENSG00000092140	G2E3	ENSMUSG00000035293	G2e3	ENSMUSP00000113270	ortholog_one2one	100	1	mmu-svRNAb-1	1	0	0	1
374	ENST00000206595	hsa-svRNAb-1	1	0	0	0	ENSG00000092140	G2E3	ENSMUSG00000035293	G2e3	ENSMUSP00000113270	ortholog_one2one	100	1	mmu-svRNAa-2	0	1	0	0
375	ENST00000206595	hsa-svRNAa-1	0	0	1	0	ENSG00000092140	G2E3	ENSMUSG00000035293	G2e3	ENSMUSP00000113270	ortholog_one2one	100	1	mmu-svRNAb*-2	0	1	0	0
376	ENST00000206595	hsa-svRNAa-1	0	0	1	0	ENSG00000092140	G2E3	ENSMUSG00000035293	G2e3	ENSMUSP00000113270	ortholog_one2one	100	1	mmu-svRNAb-1	1	0	0	1
377	ENST00000206595	hsa-svRNAa-1	0	0	1	0	ENSG00000092140	G2E3	ENSMUSG00000035293	G2e3	ENSMUSP00000113270	ortholog_one2one	100	1	mmu-svRNAa-2	0	1	0	0
378	ENST00000207157	hsa-svRNAa-1	1	0	0	0	ENSG00000092607	TBX15	ENSMUSG00000027868	Tbx15	ENSMUSP00000029462	ortholog_one2one	100	1	mmu-svRNAb-1	0	0	0	1
379	ENST00000207157	hsa-svRNAa-1	1	0	0	0	ENSG00000092607	TBX15	ENSMUSG00000027868	Tbx15	ENSMUSP00000029462	ortholog_one2one	100	1	mmu-svRNAa-2	1	0	0	1
380	ENST00000207437	hsa-svRNAa-1	0	1	0	0	NA	NA	NA	NA	NA	NA	NA	NA	NA	NA	NA	NA	NA
381	ENST00000207549	hsa-svRNAa-1	3	1	0	0	ENSG00000092929	UNC13D	ENSMUSG00000057948	Unc13d	ENSMUSP00000102058	ortholog_one2one	100	1	NA	NA	NA	NA	NA
382	ENST00000207549	hsa-svRNAb-1	0	1	0	0	ENSG00000092929	UNC13D	ENSMUSG00000057948	Unc13d	ENSMUSP00000102058	ortholog_one2one	100	1	NA	NA	NA	NA	NA
383	ENST00000207771	hsa-svRNAa-1	1	1	0	0	NA	NA	NA	NA	NA	NA	NA	NA	mmu-svRNAb-1	1	0	0	0
384	ENST00000207771	hsa-svRNAb-1	1	0	0	0	NA	NA	NA	NA	NA	NA	NA	NA	mmu-svRNAb-1	1	0	0	0
385	ENST00000207870	hsa-svRNAb-1	0	0	1	0	ENSG00000093217	XYLB	ENSMUSG00000035769	Xylb	ENSMUSP00000047254	ortholog_one2one	50	1	mmu-svRNAb-1	1	0	0	0
386	ENST00000209728	hsa-svRNAb-1	0	0	1	1	ENSG00000094804	CDC6	ENSMUSG00000017499	Cdc6	ENSMUSP00000091469	ortholog_one2one	100	1	NA	NA	NA	NA	NA
387	ENST00000209728	hsa-svRNAa-1	0	1	0	0	ENSG00000094804	CDC6	ENSMUSG00000017499	Cdc6	ENSMUSP00000091469	ortholog_one2one	100	1	NA	NA	NA	NA	NA
388	ENST00000209875	hsa-svRNAb-1	3	0	1	0	ENSG00000094916	CBX5	ENSMUSG00000009575	Cbx5	ENSMUSP00000113157	ortholog_one2one	75	1	mmu-svRNAa-2	0	1	1	1
389	ENST00000209875	hsa-svRNAb-1	3	0	1	0	ENSG00000094916	CBX5	ENSMUSG00000009575	Cbx5	ENSMUSP00000113157	ortholog_one2one	75	1	mmu-svRNAb-1	1	0	1	2
390	ENST00000209875	hsa-svRNAa-1	2	3	0	0	ENSG00000094916	CBX5	ENSMUSG00000009575	Cbx5	ENSMUSP00000113157	ortholog_one2one	75	1	mmu-svRNAa-2	0	1	1	1
391	ENST00000209875	hsa-svRNAa-1	2	3	0	0	ENSG00000094916	CBX5	ENSMUSG00000009575	Cbx5	ENSMUSP00000113157	ortholog_one2one	75	1	mmu-svRNAb-1	1	0	1	2
392	ENST00000209884	hsa-svRNAb-1	1	0	0	0	ENSG00000076321	KLHL20	ENSMUSG00000026705	Klhl20	ENSMUSP00000107238	ortholog_one2one	75	1	mmu-svRNAa-2	1	0	0	0
393	ENST00000210060	hsa-svRNAa-1	1	0	0	0	ENSG00000095059	DHPS	ENSMUSG00000060038	Dhps	ENSMUSP00000077733	ortholog_one2one	75	1	NA	NA	NA	NA	NA
394	ENST00000210187	hsa-svRNAa-1	0	0	1	0	ENSG00000167964	RAB26	ENSMUSG00000079657	Rab26	ENSMUSP00000135775	ortholog_one2one	100	1	mmu-svRNAa-2	0	0	1	0
395	ENST00000210313	hsa-svRNAa-1	3	0	0	0	ENSG00000095261	PSMD5	ENSMUSG00000026869	Psmd5	ENSMUSP00000028225	ortholog_one2one	100	1	NA	NA	NA	NA	NA
396	ENST00000210313	hsa-svRNAb-1	2	0	0	0	ENSG00000095261	PSMD5	ENSMUSG00000026869	Psmd5	ENSMUSP00000028225	ortholog_one2one	100	1	NA	NA	NA	NA	NA
397	ENST00000210633	hsa-svRNAa-1	1	1	3	1	ENSG00000095539	SEMA4G	ENSMUSG00000025207	Sema4g	ENSMUSP00000026225	ortholog_one2one	100	1	mmu-svRNAa-2	0	0	0	1
398	ENST00000210633	hsa-svRNAb-1	0	0	1	0	ENSG00000095539	SEMA4G	ENSMUSG00000025207	Sema4g	ENSMUSP00000026225	ortholog_one2one	100	1	mmu-svRNAa-2	0	0	0	1
399	ENST00000211287	hsa-svRNAb-1	2	0	1	0	ENSG00000156711	MAPK13	ENSMUSG00000004864	Mapk13	ENSMUSP00000156387	ortholog_one2one	100	1	NA	NA	NA	NA	NA
400	ENST00000211287	hsa-svRNAa-1	3	0	0	0	ENSG00000156711	MAPK13	ENSMUSG00000004864	Mapk13	ENSMUSP00000156387	ortholog_one2one	100	1	NA	NA	NA	NA	NA
401	ENST00000211413	hsa-svRNAa-1	1	0	0	0	ENSG00000204314	PRRT1	ENSMUSG00000015476	Prrt1	ENSMUSP00000015620	ortholog_one2one	100	1	mmu-svRNAa-2	1	0	0	0
402	ENST00000211413	hsa-svRNAa-1	1	0	0	0	ENSG00000204314	PRRT1	ENSMUSG00000015476	Prrt1	ENSMUSP00000015620	ortholog_one2one	100	1	mmu-svRNAb-1	1	0	0	0
403	ENST00000211413	hsa-svRNAa*-1	0	0	1	0	ENSG00000204314	PRRT1	ENSMUSG00000015476	Prrt1	ENSMUSP00000015620	ortholog_one2one	100	1	mmu-svRNAa-2	1	0	0	0
404	ENST00000211413	hsa-svRNAa*-1	0	0	1	0	ENSG00000204314	PRRT1	ENSMUSG00000015476	Prrt1	ENSMUSP00000015620	ortholog_one2one	100	1	mmu-svRNAb-1	1	0	0	0
405	ENST00000212355	hsa-svRNAa-1	3	0	0	0	ENSG00000069702	TGFBR3	ENSMUSG00000029287	Tgfbr3	ENSMUSP00000031224	ortholog_one2one	100	1	mmu-svRNAb-1	0	0	1	0
406	ENST00000214869	hsa-svRNAa-1	0	1	0	0	ENSG00000099203	TMED1	ENSMUSG00000032180	Tmed1	ENSMUSP00000034698	ortholog_one2one	100	1	mmu-svRNAa-2	1	0	1	0
407	ENST00000215069	hsa-svRNAa*-1	1	0	0	0	NA	NA	NA	NA	NA	NA	NA	NA	NA	NA	NA	NA	NA
408	ENST00000215069	hsa-svRNAa-1	2	1	0	0	NA	NA	NA	NA	NA	NA	NA	NA	NA	NA	NA	NA	NA
409	ENST00000215069	hsa-svRNAb*-1	0	1	0	0	NA	NA	NA	NA	NA	NA	NA	NA	NA	NA	NA	NA	NA
410	ENST00000215095	hsa-svRNAb-1	0	0	2	0	ENSG00000099365	STX1B	ENSMUSG00000030806	Stx1b	ENSMUSP00000101874	ortholog_one2one	100	1	NA	NA	NA	NA	NA
411	ENST00000215095	hsa-svRNAa-1	3	0	0	0	ENSG00000099365	STX1B	ENSMUSG00000030806	Stx1b	ENSMUSP00000101874	ortholog_one2one	100	1	NA	NA	NA	NA	NA
412	ENST00000215368	hsa-svRNAa-1	1	0	0	0	ENSG00000099617	EFNA2	ENSMUSG00000003070	Efna2	ENSMUSP00000003154	ortholog_one2one	100	1	mmu-svRNAa-2	0	0	0	1
413	ENST00000215375	hsa-svRNAa-1	2	1	1	0	ENSG00000099624	ATP5F1D	ENSMUSG00000003072	Atp5f1d	ENSMUSP00000101006	ortholog_one2one	100	1	NA	NA	NA	NA	NA
414	ENST00000215375	hsa-svRNAb-1	1	0	0	0	ENSG00000099624	ATP5F1D	ENSMUSG00000003072	Atp5f1d	ENSMUSP00000101006	ortholog_one2one	100	1	NA	NA	NA	NA	NA
415	ENST00000215530	hsa-svRNAa-1	2	0	0	0	ENSG00000070388	FGF22	ENSMUSG00000020327	Fgf22	ENSMUSP00000020577	ortholog_one2one	100	0	NA	NA	NA	NA	NA
416	ENST00000215570	hsa-svRNAa-1	1	0	0	1	ENSG00000099800	TIMM13	ENSMUSG00000020219	Timm13	ENSMUSP00000020440	ortholog_one2one	100	1	mmu-svRNAa-2	1	0	1	0
417	ENST00000215570	hsa-svRNAb-1	0	1	0	0	ENSG00000099800	TIMM13	ENSMUSG00000020219	Timm13	ENSMUSP00000020440	ortholog_one2one	100	1	mmu-svRNAa-2	1	0	1	0
418	ENST00000215574	hsa-svRNAa-1	1	0	0	0	ENSG00000099804	CDC34	ENSMUSG00000020307	Cdc34	ENSMUSP00000020550	ortholog_one2many	100	1	NA	NA	NA	NA	NA
419	ENST00000215574	hsa-svRNAa-1	1	0	0	0	ENSG00000099804	CDC34	ENSMUSG00000020870	Cdc34b	ENSMUSP00000021240	ortholog_one2many	0	0	NA	NA	NA	NA	NA
420	ENST00000215582	hsa-svRNAa-1	0	1	0	0	ENSG00000099812	MISP	ENSMUSG00000035852	Misp	ENSMUSP00000151529	ortholog_one2one	100	1	NA	NA	NA	NA	NA
421	ENST00000215582	hsa-svRNAb-1	1	0	0	0	ENSG00000099812	MISP	ENSMUSG00000035852	Misp	ENSMUSP00000151529	ortholog_one2one	100	1	NA	NA	NA	NA	NA
422	ENST00000215587	hsa-svRNAa*-1	1	0	0	0	ENSG00000099817	POLR2E	ENSMUSG00000004667	Polr2e	ENSMUSP00000004786	ortholog_one2one	100	1	NA	NA	NA	NA	NA
423	ENST00000215587	hsa-svRNAa-1	4	1	0	0	ENSG00000099817	POLR2E	ENSMUSG00000004667	Polr2e	ENSMUSP00000004786	ortholog_one2one	100	1	NA	NA	NA	NA	NA
424	ENST00000215587	hsa-svRNAb-1	1	1	0	0	ENSG00000099817	POLR2E	ENSMUSG00000004667	Polr2e	ENSMUSP00000004786	ortholog_one2one	100	1	NA	NA	NA	NA	NA
425	ENST00000215730	hsa-svRNAa-1	5	1	0	0	ENSG00000099940	SNAP29	ENSMUSG00000022765	Snap29	ENSMUSP00000023449	ortholog_one2one	100	1	mmu-svRNAb-1	1	0	0	0
426	ENST00000215730	hsa-svRNAb-1	4	3	0	0	ENSG00000099940	SNAP29	ENSMUSG00000022765	Snap29	ENSMUSP00000023449	ortholog_one2one	100	1	mmu-svRNAb-1	1	0	0	0
427	ENST00000215739	hsa-svRNAb-1	1	0	0	0	NA	NA	NA	NA	NA	NA	NA	NA	mmu-svRNAa-2	2	0	0	0
428	ENST00000215739	hsa-svRNAa-1	0	1	0	0	NA	NA	NA	NA	NA	NA	NA	NA	mmu-svRNAa-2	2	0	0	0
429	ENST00000215742	hsa-svRNAa-1	0	1	1	0	ENSG00000184436	THAP7	ENSMUSG00000022760	Thap7	ENSMUSP00000097701	ortholog_one2one	100	1	mmu-svRNAa-2	1	0	0	1
430	ENST00000215781	hsa-svRNAa*-1	0	1	0	0	ENSG00000099985	OSM	ENSMUSG00000058755	Osm	ENSMUSP00000074708	ortholog_one2one	100	0	NA	NA	NA	NA	NA
431	ENST00000215781	hsa-svRNAa-1	0	0	1	0	ENSG00000099985	OSM	ENSMUSG00000058755	Osm	ENSMUSP00000074708	ortholog_one2one	100	0	NA	NA	NA	NA	NA
432	ENST00000215781	hsa-svRNAb-1	0	0	1	0	ENSG00000099985	OSM	ENSMUSG00000058755	Osm	ENSMUSP00000074708	ortholog_one2one	100	0	NA	NA	NA	NA	NA
433	ENST00000215790	hsa-svRNAa-1	0	1	0	0	ENSG00000099992	TBC1D10A	ENSMUSG00000034412	Tbc1d10a	ENSMUSP00000036861	ortholog_one2one	100	1	mmu-svRNAb-1	1	0	0	0
434	ENST00000215790	hsa-svRNAa-1	0	1	0	0	ENSG00000099992	TBC1D10A	ENSMUSG00000034412	Tbc1d10a	ENSMUSP00000036861	ortholog_one2one	100	1	mmu-svRNAa*-1	0	0	1	0
435	ENST00000215793	hsa-svRNAb-1	2	0	0	0	ENSG00000099995	SF3A1	ENSMUSG00000002129	Sf3a1	ENSMUSP00000002198	ortholog_one2one	100	1	NA	NA	NA	NA	NA
436	ENST00000215793	hsa-svRNAa-1	3	0	0	0	ENSG00000099995	SF3A1	ENSMUSG00000002129	Sf3a1	ENSMUSP00000002198	ortholog_one2one	100	1	NA	NA	NA	NA	NA
437	ENST00000215812	hsa-svRNAa-1	0	1	0	0	ENSG00000100012	SEC14L3	ENSMUSG00000054986	Sec14l3	ENSMUSP00000065084	ortholog_one2one	100	1	mmu-svRNAb-1	1	0	0	0
438	ENST00000215829	hsa-svRNAb-1	0	3	0	0	ENSG00000100028	SNRPD3	ENSMUSG00000020180	Snrpd3	ENSMUSP00000020397	ortholog_one2one	75	1	NA	NA	NA	NA	NA
439	ENST00000215829	hsa-svRNAa-1	6	0	0	0	ENSG00000100028	SNRPD3	ENSMUSG00000020180	Snrpd3	ENSMUSP00000020397	ortholog_one2one	75	1	NA	NA	NA	NA	NA
440	ENST00000215832	hsa-svRNAa-1	5	0	0	1	ENSG00000100030	MAPK1	ENSMUSG00000063358	Mapk1	ENSMUSP00000065983	ortholog_one2one	100	1	mmu-svRNAa-2	1	0	0	0
441	ENST00000215832	hsa-svRNAa-1	5	0	0	1	ENSG00000100030	MAPK1	ENSMUSG00000063358	Mapk1	ENSMUSP00000065983	ortholog_one2one	100	1	mmu-svRNAb-1	1	0	1	0
442	ENST00000215832	hsa-svRNAb-1	3	1	1	0	ENSG00000100030	MAPK1	ENSMUSG00000063358	Mapk1	ENSMUSP00000065983	ortholog_one2one	100	1	mmu-svRNAa-2	1	0	0	0
443	ENST00000215832	hsa-svRNAb-1	3	1	1	0	ENSG00000100030	MAPK1	ENSMUSG00000063358	Mapk1	ENSMUSP00000065983	ortholog_one2one	100	1	mmu-svRNAb-1	1	0	1	0
444	ENST00000215838	hsa-svRNAa-1	4	1	1	0	ENSG00000185339	TCN2	ENSMUSG00000020432	Tcn2	ENSMUSP00000105620	ortholog_one2one	100	1	NA	NA	NA	NA	NA
445	ENST00000215838	hsa-svRNAb-1	1	0	0	0	ENSG00000185339	TCN2	ENSMUSG00000020432	Tcn2	ENSMUSP00000105620	ortholog_one2one	100	1	NA	NA	NA	NA	NA
446	ENST00000215882	hsa-svRNAa-1	0	1	0	0	ENSG00000100075	SLC25A1	ENSMUSG00000003528	Slc25a1	ENSMUSP00000003622	ortholog_one2one	50	1	mmu-svRNAa-2	0	1	0	0
447	ENST00000215885	hsa-svRNAa-1	2	0	0	0	ENSG00000100078	PLA2G3	ENSMUSG00000034579	Pla2g3	ENSMUSP00000068699	ortholog_one2one	100	1	mmu-svRNAa-2	1	0	0	0
448	ENST00000215885	hsa-svRNAa-1	2	0	0	0	ENSG00000100078	PLA2G3	ENSMUSG00000034579	Pla2g3	ENSMUSP00000068699	ortholog_one2one	100	1	mmu-svRNAb-1	0	0	1	0
449	ENST00000215885	hsa-svRNAb-1	0	1	0	0	ENSG00000100078	PLA2G3	ENSMUSG00000034579	Pla2g3	ENSMUSP00000068699	ortholog_one2one	100	1	mmu-svRNAa-2	1	0	0	0
450	ENST00000215885	hsa-svRNAb-1	0	1	0	0	ENSG00000100078	PLA2G3	ENSMUSG00000034579	Pla2g3	ENSMUSP00000068699	ortholog_one2one	100	1	mmu-svRNAb-1	0	0	1	0
451	ENST00000215904	hsa-svRNAa-1	0	1	0	0	ENSG00000241360	PDXP	ENSMUSG00000116165	Pdxp	ENSMUSP00000086796	ortholog_one2one	100	1	mmu-svRNAb-1	1	0	0	0
452	ENST00000215904	hsa-svRNAa-1	0	1	0	0	ENSG00000241360	PDXP	ENSMUSG00000116165	Pdxp	ENSMUSP00000086796	ortholog_one2one	100	1	mmu-svRNAa-2	3	0	0	0
453	ENST00000215906	hsa-svRNAa-1	0	0	0	1	ENSG00000128203	ASPHD2	ENSMUSG00000029348	Asphd2	ENSMUSP00000031291	ortholog_one2one	100	1	mmu-svRNAa-2	1	0	0	0
454	ENST00000215909	hsa-svRNAa-1	1	0	0	0	ENSG00000100097	LGALS1	ENSMUSG00000068220	Lgals1	ENSMUSP00000086795	ortholog_one2one	100	1	NA	NA	NA	NA	NA
455	ENST00000215912	hsa-svRNAb-1	1	0	0	0	ENSG00000100100	PIK3IP1	ENSMUSG00000034614	Pik3ip1	ENSMUSP00000036921	ortholog_one2one	100	1	mmu-svRNAa-2	1	0	0	0
456	ENST00000215912	hsa-svRNAb-1	1	0	0	0	ENSG00000100100	PIK3IP1	ENSMUSG00000034614	Pik3ip1	ENSMUSP00000036921	ortholog_one2one	100	1	mmu-svRNAb-1	1	0	0	0
457	ENST00000215917	hsa-svRNAb*-1	1	0	0	0	ENSG00000100104	SRRD	ENSMUSG00000029346	Srrd	ENSMUSP00000119870	ortholog_one2one	100	1	mmu-svRNAb-1	0	0	2	0
458	ENST00000215941	hsa-svRNAa-1	2	1	0	0	ENSG00000100124	ANKRD54	ENSMUSG00000033055	Ankrd54	ENSMUSP00000047042	ortholog_one2one	100	1	mmu-svRNAb-1	1	0	1	0
459	ENST00000215957	hsa-svRNAb-1	1	0	0	0	ENSG00000100139	MICALL1	ENSMUSG00000033039	Micall1	ENSMUSP00000042053	ortholog_one2one	100	1	mmu-svRNAb-1	0	0	1	0
460	ENST00000215957	hsa-svRNAa-1	1	0	0	0	ENSG00000100139	MICALL1	ENSMUSG00000033039	Micall1	ENSMUSP00000042053	ortholog_one2one	100	1	mmu-svRNAb-1	0	0	1	0
461	ENST00000215980	hsa-svRNAa-1	7	1	3	0	ENSG00000100162	CENPM	ENSMUSG00000068101	Cenpm	ENSMUSP00000086560	ortholog_one2one	100	1	mmu-svRNAa-2	0	0	1	0
462	ENST00000215980	hsa-svRNAa-1	7	1	3	0	ENSG00000100162	CENPM	ENSMUSG00000068101	Cenpm	ENSMUSP00000086560	ortholog_one2one	100	1	mmu-svRNAb-1	1	0	2	0
463	ENST00000215980	hsa-svRNAb-1	3	0	3	0	ENSG00000100162	CENPM	ENSMUSG00000068101	Cenpm	ENSMUSP00000086560	ortholog_one2one	100	1	mmu-svRNAa-2	0	0	1	0
464	ENST00000215980	hsa-svRNAb-1	3	0	3	0	ENSG00000100162	CENPM	ENSMUSG00000068101	Cenpm	ENSMUSP00000086560	ortholog_one2one	100	1	mmu-svRNAb-1	1	0	2	0
465	ENST00000216024	hsa-svRNAa-1	2	0	0	0	ENSG00000100206	DMC1	ENSMUSG00000022429	Dmc1	ENSMUSP00000023065	ortholog_one2one	100	1	mmu-svRNAb-1	1	0	0	0
466	ENST00000216029	hsa-svRNAa-1	1	0	0	0	ENSG00000100211	CBY1	ENSMUSG00000022428	Cby1	ENSMUSP00000023064	ortholog_one2one	100	1	NA	NA	NA	NA	NA
467	ENST00000216029	hsa-svRNAb-1	1	0	0	0	ENSG00000100211	CBY1	ENSMUSG00000022428	Cby1	ENSMUSP00000023064	ortholog_one2one	100	1	NA	NA	NA	NA	NA
468	ENST00000216034	hsa-svRNAb-1	1	0	0	0	ENSG00000100216	TOMM22	ENSMUSG00000022427	Tomm22	ENSMUSP00000023062	ortholog_one2one	100	1	NA	NA	NA	NA	NA
469	ENST00000216034	hsa-svRNAa-1	0	1	0	0	ENSG00000100216	TOMM22	ENSMUSG00000022427	Tomm22	ENSMUSP00000023062	ortholog_one2one	100	1	NA	NA	NA	NA	NA
470	ENST00000216037	hsa-svRNAa-1	0	1	0	0	ENSG00000100219	XBP1	ENSMUSG00000020484	Xbp1	ENSMUSP00000158915	ortholog_one2one	75	1	mmu-svRNAa-2	1	0	0	0
471	ENST00000216038	hsa-svRNAa-1	1	1	0	0	ENSG00000100220	RTCB	ENSMUSG00000001783	Rtcb	ENSMUSP00000001834	ortholog_one2one	50	1	mmu-svRNAa*-1	1	0	0	0
472	ENST00000216039	hsa-svRNAa-1	0	1	1	0	ENSG00000100221	JOSD1	ENSMUSG00000022426	Josd1	ENSMUSP00000023061	ortholog_one2one	100	1	mmu-svRNAb-1	0	1	1	0
473	ENST00000216039	hsa-svRNAa-1	0	1	1	0	ENSG00000100221	JOSD1	ENSMUSG00000022426	Josd1	ENSMUSP00000023061	ortholog_one2one	100	1	mmu-svRNAa-2	1	1	0	0
474	ENST00000216044	hsa-svRNAa-1	4	0	1	0	ENSG00000100226	GTPBP1	ENSMUSG00000042535	Gtpbp1	ENSMUSP00000043575	ortholog_one2one	100	1	mmu-svRNAa-2	0	2	1	0
475	ENST00000216044	hsa-svRNAb-1	0	0	1	0	ENSG00000100226	GTPBP1	ENSMUSG00000042535	Gtpbp1	ENSMUSP00000043575	ortholog_one2one	100	1	mmu-svRNAa-2	0	2	1	0
476	ENST00000216068	hsa-svRNAa-1	2	0	0	0	ENSG00000100246	DNAL4					NA	NA	mmu-svRNAa-2	1	0	0	0
477	ENST00000216068	hsa-svRNAa-1	2	0	0	0	ENSG00000100246	DNAL4					NA	NA	mmu-svRNAb-1	0	0	2	0
478	ENST00000216099	hsa-svRNAa-1	2	0	0	0	ENSG00000243811	APOBEC3D					NA	NA	NA	NA	NA	NA	NA
479	ENST00000216106	hsa-svRNAb-1	0	0	0	1	ENSG00000100281	HMGXB4	ENSMUSG00000034518	Hmgxb4	ENSMUSP00000045126	ortholog_one2one	100	1	mmu-svRNAa-2	0	1	0	0
480	ENST00000216106	hsa-svRNAa-1	1	0	0	0	ENSG00000100281	HMGXB4	ENSMUSG00000034518	Hmgxb4	ENSMUSP00000045126	ortholog_one2one	100	1	mmu-svRNAa-2	0	1	0	0
481	ENST00000216117	hsa-svRNAa-1	1	0	0	0	ENSG00000100292	HMOX1	ENSMUSG00000005413	Hmox1	ENSMUSP00000005548	ortholog_one2one	100	1	mmu-svRNAa-2	1	0	0	0
482	ENST00000216122	hsa-svRNAb-1	1	0	1	0	ENSG00000100297	MCM5	ENSMUSG00000005410	Mcm5	ENSMUSP00000126135	ortholog_one2one	75	1	mmu-svRNAb-1	0	0	1	0
483	ENST00000216122	hsa-svRNAa-1	0	2	0	0	ENSG00000100297	MCM5	ENSMUSG00000005410	Mcm5	ENSMUSP00000126135	ortholog_one2one	75	1	mmu-svRNAb-1	0	0	1	0
484	ENST00000216127	hsa-svRNAb-1	1	0	0	0	ENSG00000100302	RASD2	ENSMUSG00000034472	Rasd2	ENSMUSP00000118070	ortholog_one2one	50	1	mmu-svRNAa-2	1	0	0	0
485	ENST00000216127	hsa-svRNAa-1	3	0	0	0	ENSG00000100302	RASD2	ENSMUSG00000034472	Rasd2	ENSMUSP00000118070	ortholog_one2one	50	1	mmu-svRNAa-2	1	0	0	0
486	ENST00000216129	hsa-svRNAa-1	3	0	0	0	ENSG00000100304	TTLL12	ENSMUSG00000016757	Ttll12	ENSMUSP00000016901	ortholog_one2one	100	1	NA	NA	NA	NA	NA
487	ENST00000216129	hsa-svRNAb-1	0	0	1	0	ENSG00000100304	TTLL12	ENSMUSG00000016757	Ttll12	ENSMUSP00000016901	ortholog_one2one	100	1	NA	NA	NA	NA	NA
488	ENST00000216133	hsa-svRNAb-1	1	0	1	0	ENSG00000100307	CBX7	ENSMUSG00000053411	Cbx7	ENSMUSP00000086708	ortholog_one2one	100	1	mmu-svRNAb-1	0	1	0	0
489	ENST00000216133	hsa-svRNAb-1	1	0	1	0	ENSG00000100307	CBX7	ENSMUSG00000053411	Cbx7	ENSMUSP00000086708	ortholog_one2one	100	1	mmu-svRNAa-2	2	1	0	0
490	ENST00000216133	hsa-svRNAa-1	5	0	0	0	ENSG00000100307	CBX7	ENSMUSG00000053411	Cbx7	ENSMUSP00000086708	ortholog_one2one	100	1	mmu-svRNAb-1	0	1	0	0
491	ENST00000216133	hsa-svRNAa-1	5	0	0	0	ENSG00000100307	CBX7	ENSMUSG00000053411	Cbx7	ENSMUSP00000086708	ortholog_one2one	100	1	mmu-svRNAa-2	2	1	0	0
492	ENST00000216144	hsa-svRNAa-1	4	1	2	0	ENSG00000100314	CABP7	ENSMUSG00000009075	Cabp7	ENSMUSP00000009219	ortholog_one2one	100	1	mmu-svRNAa-2	1	1	0	0
493	ENST00000216144	hsa-svRNAb-1	1	0	0	0	ENSG00000100314	CABP7	ENSMUSG00000009075	Cabp7	ENSMUSP00000009219	ortholog_one2one	100	1	mmu-svRNAa-2	1	1	0	0
494	ENST00000216160	hsa-svRNAb-1	3	0	0	0	ENSG00000100324	TAB1	ENSMUSG00000022414	Tab1	ENSMUSP00000023050	ortholog_one2one	100	1	mmu-svRNAa-2	0	0	0	1
495	ENST00000216160	hsa-svRNAb-1	3	0	0	0	ENSG00000100324	TAB1	ENSMUSG00000022414	Tab1	ENSMUSP00000023050	ortholog_one2one	100	1	mmu-svRNAb-1	0	0	0	2
496	ENST00000216160	hsa-svRNAa-1	9	1	2	0	ENSG00000100324	TAB1	ENSMUSG00000022414	Tab1	ENSMUSP00000023050	ortholog_one2one	100	1	mmu-svRNAa-2	0	0	0	1
497	ENST00000216160	hsa-svRNAa-1	9	1	2	0	ENSG00000100324	TAB1	ENSMUSG00000022414	Tab1	ENSMUSP00000023050	ortholog_one2one	100	1	mmu-svRNAb-1	0	0	0	2
498	ENST00000216180	hsa-svRNAa-1	5	0	1	0	ENSG00000100344	PNPLA3	ENSMUSG00000041653	Pnpla3	ENSMUSP00000043826	ortholog_one2one	100	1	NA	NA	NA	NA	NA
499	ENST00000216180	hsa-svRNAb-1	3	1	1	0	ENSG00000100344	PNPLA3	ENSMUSG00000041653	Pnpla3	ENSMUSP00000043826	ortholog_one2one	100	1	NA	NA	NA	NA	NA
500	ENST00000216181	hsa-svRNAa-1	2	0	0	0	ENSG00000100345	MYH9	ENSMUSG00000022443	Myh9	ENSMUSP00000016771	ortholog_one2one	100	1	NA	NA	NA	NA	NA
501	ENST00000216181	hsa-svRNAb-1	0	1	0	2	ENSG00000100345	MYH9	ENSMUSG00000022443	Myh9	ENSMUSP00000016771	ortholog_one2one	100	1	NA	NA	NA	NA	NA
502	ENST00000216185	hsa-svRNAa-1	1	0	2	0	ENSG00000100348	TXN2	ENSMUSG00000005354	Txn2	ENSMUSP00000105370	ortholog_one2one	100	1	NA	NA	NA	NA	NA
503	ENST00000216194	hsa-svRNAa-1	3	0	0	0	ENSG00000239900	ADSL	ENSMUSG00000022407	Adsl	ENSMUSP00000023043	ortholog_one2one	100	1	NA	NA	NA	NA	NA
504	ENST00000216194	hsa-svRNAb-1	1	0	1	0	ENSG00000239900	ADSL	ENSMUSG00000022407	Adsl	ENSMUSP00000023043	ortholog_one2one	100	1	NA	NA	NA	NA	NA
505	ENST00000216214	hsa-svRNAb-1	1	0	1	0	ENSG00000100376	FAM118A	ENSMUSG00000022434	Fam118a	ENSMUSP00000154985	ortholog_one2one	100	1	mmu-svRNAa-2	1	0	0	0
506	ENST00000216214	hsa-svRNAa-1	3	1	0	0	ENSG00000100376	FAM118A	ENSMUSG00000022434	Fam118a	ENSMUSP00000154985	ortholog_one2one	100	1	mmu-svRNAa-2	1	0	0	0
507	ENST00000216218	hsa-svRNAb-1	2	1	1	0	ENSG00000100380	ST13	ENSMUSG00000022403	St13	ENSMUSP00000130195	ortholog_one2one	100	1	mmu-svRNAb-1	1	1	0	0
508	ENST00000216218	hsa-svRNAa-1	1	0	0	0	ENSG00000100380	ST13	ENSMUSG00000022403	St13	ENSMUSP00000130195	ortholog_one2one	100	1	mmu-svRNAb-1	1	1	0	0
509	ENST00000216223	hsa-svRNAa-1	2	0	0	0	ENSG00000100385	IL2RB	ENSMUSG00000068227	Il2rb	ENSMUSP00000086820	ortholog_one2one	100	1	mmu-svRNAb-1	0	0	2	0
510	ENST00000216237	hsa-svRNAa-1	0	1	1	0	ENSG00000100395	L3MBTL2	ENSMUSG00000022394	L3mbtl2	ENSMUSP00000133967	ortholog_one2one	100	1	NA	NA	NA	NA	NA
511	ENST00000216237	hsa-svRNAb-1	1	0	0	0	ENSG00000100395	L3MBTL2	ENSMUSG00000022394	L3mbtl2	ENSMUSP00000133967	ortholog_one2one	100	1	NA	NA	NA	NA	NA
512	ENST00000216241	hsa-svRNAa-1	1	0	0	0	ENSG00000100399	CHADL	ENSMUSG00000063765	Chadl	ENSMUSP00000072682	ortholog_one2one	100	1	NA	NA	NA	NA	NA
513	ENST00000216252	hsa-svRNAa-1	2	0	0	0	ENSG00000100410	PHF5A	ENSMUSG00000061360	Phf5a	ENSMUSP00000023117	ortholog_one2one	100	1	mmu-svRNAa-2	1	0	0	0
514	ENST00000216254	hsa-svRNAa-1	0	1	0	0	ENSG00000100412	ACO2	ENSMUSG00000022477	Aco2	ENSMUSP00000023116	ortholog_one2one	100	1	NA	NA	NA	NA	NA
515	ENST00000216259	hsa-svRNAa-1	0	1	0	0	ENSG00000100417	PMM1	ENSMUSG00000022474	Pmm1	ENSMUSP00000023112	ortholog_one2one	75	1	mmu-svRNAa-2	2	0	0	0
516	ENST00000216264	hsa-svRNAa*-1	0	0	0	1	ENSG00000100422	CERK	ENSMUSG00000035891	Cerk	ENSMUSP00000038203	ortholog_one2one	100	1	mmu-svRNAa-2	1	1	0	0
517	ENST00000216264	hsa-svRNAa*-1	0	0	0	1	ENSG00000100422	CERK	ENSMUSG00000035891	Cerk	ENSMUSP00000038203	ortholog_one2one	100	1	mmu-svRNAb-1	1	0	0	0
518	ENST00000216264	hsa-svRNAa-1	1	2	0	0	ENSG00000100422	CERK	ENSMUSG00000035891	Cerk	ENSMUSP00000038203	ortholog_one2one	100	1	mmu-svRNAa-2	1	1	0	0
519	ENST00000216264	hsa-svRNAa-1	1	2	0	0	ENSG00000100422	CERK	ENSMUSG00000035891	Cerk	ENSMUSP00000038203	ortholog_one2one	100	1	mmu-svRNAb-1	1	0	0	0
520	ENST00000216267	hsa-svRNAa*-1	1	0	0	0	ENSG00000100425	BRD1	ENSMUSG00000022387	Brd1	ENSMUSP00000105007	ortholog_one2one	100	1	mmu-svRNAa-2	1	0	0	0
521	ENST00000216267	hsa-svRNAa*-1	1	0	0	0	ENSG00000100425	BRD1	ENSMUSG00000022387	Brd1	ENSMUSP00000105007	ortholog_one2one	100	1	mmu-svRNAb-1	1	0	0	0
522	ENST00000216268	hsa-svRNAb-1	1	1	0	0	ENSG00000100426	ZBED4	ENSMUSG00000034333	Zbed4	ENSMUSP00000035437	ortholog_one2one	100	1	mmu-svRNAb*-2	1	0	0	0
523	ENST00000216268	hsa-svRNAa*-1	1	0	0	0	ENSG00000100426	ZBED4	ENSMUSG00000034333	Zbed4	ENSMUSP00000035437	ortholog_one2one	100	1	mmu-svRNAb*-2	1	0	0	0
524	ENST00000216277	hsa-svRNAb-1	1	0	0	0	ENSG00000090060	PAPOLA	ENSMUSG00000021111	Papola	ENSMUSP00000105527	ortholog_one2one	100	1	mmu-svRNAb-1	1	0	0	0
525	ENST00000216281	hsa-svRNAb-1	0	0	1	0	ENSG00000080824	HSP90AA1	ENSMUSG00000021270	Hsp90aa1	ENSMUSP00000091921	ortholog_one2one	100	1	mmu-svRNAb-1	1	0	0	0
526	ENST00000216294	hsa-svRNAb-1	0	1	0	0	ENSG00000023608	SNAPC1	ENSMUSG00000021113	Snapc1	ENSMUSP00000021532	ortholog_one2one	100	1	mmu-svRNAb-1	1	0	0	0
527	ENST00000216294	hsa-svRNAa-1	2	0	0	0	ENSG00000023608	SNAPC1	ENSMUSG00000021113	Snapc1	ENSMUSP00000021532	ortholog_one2one	100	1	mmu-svRNAb-1	1	0	0	0
528	ENST00000216297	hsa-svRNAa-1	0	1	0	0	ENSG00000092201	SUPT16H	ENSMUSG00000035726	Supt16	ENSMUSP00000042283	ortholog_one2one	100	1	mmu-svRNAa-2	1	0	0	0
529	ENST00000216297	hsa-svRNAa-1	0	1	0	0	ENSG00000092201	SUPT16H	ENSMUSG00000035726	Supt16	ENSMUSP00000042283	ortholog_one2one	100	1	mmu-svRNAb-1	0	0	1	0
530	ENST00000216297	hsa-svRNAb-1	0	0	1	0	ENSG00000092201	SUPT16H	ENSMUSG00000035726	Supt16	ENSMUSP00000042283	ortholog_one2one	100	1	mmu-svRNAa-2	1	0	0	0
531	ENST00000216297	hsa-svRNAb-1	0	0	1	0	ENSG00000092201	SUPT16H	ENSMUSG00000035726	Supt16	ENSMUSP00000042283	ortholog_one2one	100	1	mmu-svRNAb-1	0	0	1	0
532	ENST00000216366	hsa-svRNAa-1	2	2	0	0	ENSG00000100478	AP4S1	ENSMUSG00000020955	Ap4s1	ENSMUSP00000021338	ortholog_one2one	100	1	NA	NA	NA	NA	NA
533	ENST00000216378	hsa-svRNAa-1	1	0	0	0	ENSG00000100490	CDKL1	ENSMUSG00000020990	Cdkl1	ENSMUSP00000021377	ortholog_one2one	100	1	mmu-svRNAb-1	1	0	0	0
534	ENST00000216410	hsa-svRNAa-1	2	0	0	0	ENSG00000100522	GNPNAT1	ENSMUSG00000037722	Gnpnat1	ENSMUSP00000154382	ortholog_one2one	100	1	mmu-svRNAb-1	1	0	0	0
535	ENST00000216410	hsa-svRNAb-1	2	0	1	0	ENSG00000100522	GNPNAT1	ENSMUSG00000037722	Gnpnat1	ENSMUSP00000154382	ortholog_one2one	100	1	mmu-svRNAb-1	1	0	0	0
536	ENST00000216420	hsa-svRNAa-1	0	0	1	0	ENSG00000100532	CGRRF1	ENSMUSG00000055128	Cgrrf1	ENSMUSP00000070548	ortholog_one2one	100	1	mmu-svRNAb-1	0	0	1	1
537	ENST00000216420	hsa-svRNAb-1	1	0	0	0	ENSG00000100532	CGRRF1	ENSMUSG00000055128	Cgrrf1	ENSMUSP00000070548	ortholog_one2one	100	1	mmu-svRNAb-1	0	0	1	1
538	ENST00000216445	hsa-svRNAb-1	0	2	0	0	ENSG00000100557	CCDC198	ENSMUSG00000021850	Ccdc198	ENSMUSP00000022398	ortholog_one2one	100	1	mmu-svRNAb-1	2	0	0	0
539	ENST00000216445	hsa-svRNAa-1	2	0	0	0	ENSG00000100557	CCDC198	ENSMUSG00000021850	Ccdc198	ENSMUSP00000022398	ortholog_one2one	100	1	mmu-svRNAb-1	2	0	0	0
540	ENST00000216452	hsa-svRNAa-1	1	0	0	0	ENSG00000100564	PIGH	ENSMUSG00000021120	Pigh	ENSMUSP00000072018	ortholog_one2one	100	1	NA	NA	NA	NA	NA
541	ENST00000216468	hsa-svRNAa-1	2	0	0	0	ENSG00000100580	TMED8	ENSMUSG00000034111	Tmed8	ENSMUSP00000043742	ortholog_one2one	100	1	mmu-svRNAb-1	0	0	1	0
542	ENST00000216468	hsa-svRNAa-1	2	0	0	0	ENSG00000100580	TMED8	ENSMUSG00000034111	Tmed8	ENSMUSP00000043742	ortholog_one2one	100	1	mmu-svRNAa-2	1	0	0	0
543	ENST00000216468	hsa-svRNAb-1	0	0	2	0	ENSG00000100580	TMED8	ENSMUSG00000034111	Tmed8	ENSMUSP00000043742	ortholog_one2one	100	1	mmu-svRNAb-1	0	0	1	0
544	ENST00000216468	hsa-svRNAb-1	0	0	2	0	ENSG00000100580	TMED8	ENSMUSG00000034111	Tmed8	ENSMUSP00000043742	ortholog_one2one	100	1	mmu-svRNAa-2	1	0	0	0
545	ENST00000216471	hsa-svRNAb-1	1	0	0	0	ENSG00000100583	SAMD15	ENSMUSG00000090812	Samd15	ENSMUSP00000138551	ortholog_one2one	100	0	mmu-svRNAb-1	0	0	1	1
546	ENST00000216471	hsa-svRNAa-1	2	0	0	0	ENSG00000100583	SAMD15	ENSMUSG00000090812	Samd15	ENSMUSP00000138551	ortholog_one2one	100	0	mmu-svRNAb-1	0	0	1	1
547	ENST00000216479	hsa-svRNAa-1	1	0	0	0	ENSG00000100591	AHSA1	ENSMUSG00000021037	Ahsa1	ENSMUSP00000021425	ortholog_one2one	100	1	mmu-svRNAa-2	1	0	0	0
548	ENST00000216484	hsa-svRNAa-1	3	2	0	0	ENSG00000100596	SPTLC2	ENSMUSG00000021036	Sptlc2	ENSMUSP00000021424	ortholog_one2one	100	1	mmu-svRNAa-2	2	0	0	0
549	ENST00000216484	hsa-svRNAa-1	3	2	0	0	ENSG00000100596	SPTLC2	ENSMUSG00000021036	Sptlc2	ENSMUSP00000021424	ortholog_one2one	100	1	mmu-svRNAb-1	2	0	0	0
550	ENST00000216484	hsa-svRNAa-1	3	2	0	0	ENSG00000100596	SPTLC2	ENSMUSG00000021036	Sptlc2	ENSMUSP00000021424	ortholog_one2one	100	1	mmu-svRNAb*-2	1	0	0	0
551	ENST00000216484	hsa-svRNAa-1	3	2	0	0	ENSG00000100596	SPTLC2	ENSMUSG00000021036	Sptlc2	ENSMUSP00000021424	ortholog_one2one	100	1	mmu-svRNAa*-1	0	0	1	0
552	ENST00000216484	hsa-svRNAb-1	1	0	0	0	ENSG00000100596	SPTLC2	ENSMUSG00000021036	Sptlc2	ENSMUSP00000021424	ortholog_one2one	100	1	mmu-svRNAa-2	2	0	0	0
553	ENST00000216484	hsa-svRNAb-1	1	0	0	0	ENSG00000100596	SPTLC2	ENSMUSG00000021036	Sptlc2	ENSMUSP00000021424	ortholog_one2one	100	1	mmu-svRNAb-1	2	0	0	0
554	ENST00000216484	hsa-svRNAb-1	1	0	0	0	ENSG00000100596	SPTLC2	ENSMUSG00000021036	Sptlc2	ENSMUSP00000021424	ortholog_one2one	100	1	mmu-svRNAb*-2	1	0	0	0
555	ENST00000216484	hsa-svRNAb-1	1	0	0	0	ENSG00000100596	SPTLC2	ENSMUSG00000021036	Sptlc2	ENSMUSP00000021424	ortholog_one2one	100	1	mmu-svRNAa*-1	0	0	1	0
556	ENST00000216487	hsa-svRNAa-1	1	0	0	0	ENSG00000100599	RIN3	ENSMUSG00000044456	Rin3	ENSMUSP00000060771	ortholog_one2one	100	1	mmu-svRNAa-2	1	0	0	0
557	ENST00000216487	hsa-svRNAa-1	1	0	0	0	ENSG00000100599	RIN3	ENSMUSG00000044456	Rin3	ENSMUSP00000060771	ortholog_one2one	100	1	mmu-svRNAb-1	0	0	1	0
558	ENST00000216489	hsa-svRNAa-1	5	0	0	1	ENSG00000100601	ALKBH1	ENSMUSG00000079036	Alkbh1	ENSMUSP00000124565	ortholog_one2one	100	1	NA	NA	NA	NA	NA
559	ENST00000216492	hsa-svRNAa-1	1	0	0	0	ENSG00000100604	CHGA	ENSMUSG00000021194	Chga	ENSMUSP00000021610	ortholog_one2one	100	1	NA	NA	NA	NA	NA
560	ENST00000216554	hsa-svRNAa-1	0	0	1	0	ENSG00000100664	EIF5	ENSMUSG00000021282	Eif5	ENSMUSP00000126825	ortholog_one2one	100	1	NA	NA	NA	NA	NA
561	ENST00000216602	hsa-svRNAb-1	0	0	0	1	ENSG00000100711	ZFYVE21	ENSMUSG00000021286	Zfyve21	ENSMUSP00000152558	ortholog_one2one	100	1	NA	NA	NA	NA	NA
562	ENST00000216605	hsa-svRNAb-1	2	2	1	0	NA	NA	NA	NA	NA	NA	NA	NA	mmu-svRNAb-1	1	0	1	0
563	ENST00000216605	hsa-svRNAb-1	2	2	1	0	NA	NA	NA	NA	NA	NA	NA	NA	mmu-svRNAa-2	1	0	1	0
564	ENST00000216605	hsa-svRNAa-1	4	0	0	0	NA	NA	NA	NA	NA	NA	NA	NA	mmu-svRNAb-1	1	0	1	0
565	ENST00000216605	hsa-svRNAa-1	4	0	0	0	NA	NA	NA	NA	NA	NA	NA	NA	mmu-svRNAa-2	1	0	1	0
566	ENST00000216727	hsa-svRNAa-1	0	1	0	0	ENSG00000100836	PABPN1	ENSMUSG00000022194	Pabpn1	ENSMUSP00000133937	ortholog_one2one	100	1	mmu-svRNAa*-1	1	0	0	0
567	ENST00000216756	hsa-svRNAa-1	3	0	1	0	ENSG00000100865	CINP	ENSMUSG00000021276	Cinp	ENSMUSP00000152272	ortholog_one2one	100	1	mmu-svRNAb-1	0	0	1	0
568	ENST00000216797	hsa-svRNAa-1	1	0	0	0	ENSG00000100906	NFKBIA	ENSMUSG00000021025	Nfkbia	ENSMUSP00000021413	ortholog_one2one	100	1	mmu-svRNAa-2	1	0	0	0
569	ENST00000216807	hsa-svRNAb-1	1	0	0	0	ENSG00000100916	BRMS1L	ENSMUSG00000012076	Brms1l	ENSMUSP00000082500	ortholog_one2one	100	1	mmu-svRNAb-1	1	0	1	0
570	ENST00000216807	hsa-svRNAa-1	2	0	0	0	ENSG00000100916	BRMS1L	ENSMUSG00000012076	Brms1l	ENSMUSP00000082500	ortholog_one2one	100	1	mmu-svRNAb-1	1	0	1	0
571	ENST00000216877	hsa-svRNAa-1	0	0	1	0	ENSG00000132670	PTPRA	ENSMUSG00000027303	Ptpra	ENSMUSP00000076533	ortholog_one2one	100	1	mmu-svRNAb-1	1	0	0	0
572	ENST00000216962	hsa-svRNAa-1	1	0	1	2	ENSG00000100994	PYGB	ENSMUSG00000033059	Pygb	ENSMUSP00000035743	ortholog_one2one	100	1	mmu-svRNAb-1	1	0	0	0
573	ENST00000217026	hsa-svRNAa-1	1	0	0	0	ENSG00000101057	MYBL2	ENSMUSG00000017861	Mybl2	ENSMUSP00000018005	ortholog_one2one	100	1	mmu-svRNAa-2	1	0	0	0
574	ENST00000217075	hsa-svRNAa-1	1	0	0	0	ENSG00000101104	PABPC1L	ENSMUSG00000054582	Pabpc1l	ENSMUSP00000096701	ortholog_one2one	100	1	mmu-svRNAb-1	1	0	0	0
575	ENST00000217086	hsa-svRNAb-1	0	2	0	0	ENSG00000101115	SALL4	ENSMUSG00000027547	Sall4	ENSMUSP00000029061	ortholog_one2one	100	1	NA	NA	NA	NA	NA
576	ENST00000217109	hsa-svRNAa-1	1	0	0	0	ENSG00000101138	CSTF1	ENSMUSG00000027498	Cstf1	ENSMUSP00000112076	ortholog_one2one	100	1	mmu-svRNAa-2	0	1	0	0
577	ENST00000217109	hsa-svRNAb*-1	0	1	0	0	ENSG00000101138	CSTF1	ENSMUSG00000027498	Cstf1	ENSMUSP00000112076	ortholog_one2one	100	1	mmu-svRNAa-2	0	1	0	0
578	ENST00000217133	hsa-svRNAa-1	0	0	1	0	ENSG00000101162	TUBB1	ENSMUSG00000016255	Tubb1	ENSMUSP00000016399	ortholog_one2one	100	1	NA	NA	NA	NA	NA
579	ENST00000217162	hsa-svRNAb-1	2	0	0	0	ENSG00000101190	TCFL5	ENSMUSG00000038932	Tcfl5	ENSMUSP00000040611	ortholog_one2one	100	1	NA	NA	NA	NA	NA
580	ENST00000217162	hsa-svRNAa-1	4	0	0	0	ENSG00000101190	TCFL5	ENSMUSG00000038932	Tcfl5	ENSMUSP00000040611	ortholog_one2one	100	1	NA	NA	NA	NA	NA
581	ENST00000217169	hsa-svRNAa-1	1	0	0	0	ENSG00000101197	BIRC7	ENSMUSG00000038840	Birc7	ENSMUSP00000104503	ortholog_one2one	100	1	NA	NA	NA	NA	NA
582	ENST00000217173	hsa-svRNAa-1	3	1	1	0	ENSG00000185019	UBOX5	ENSMUSG00000027300	Ubox5	ENSMUSP00000028761	ortholog_one2one	100	1	mmu-svRNAb-1	0	1	0	0
583	ENST00000217173	hsa-svRNAa-1	3	1	1	0	ENSG00000185019	UBOX5	ENSMUSG00000027300	Ubox5	ENSMUSP00000028761	ortholog_one2one	100	1	mmu-svRNAa-2	1	0	0	0
584	ENST00000217173	hsa-svRNAb-1	1	0	0	0	ENSG00000185019	UBOX5	ENSMUSG00000027300	Ubox5	ENSMUSP00000028761	ortholog_one2one	100	1	mmu-svRNAb-1	0	1	0	0
585	ENST00000217173	hsa-svRNAb-1	1	0	0	0	ENSG00000185019	UBOX5	ENSMUSG00000027300	Ubox5	ENSMUSP00000028761	ortholog_one2one	100	1	mmu-svRNAa-2	1	0	0	0
586	ENST00000217173	hsa-svRNAa*-1	0	0	1	0	ENSG00000185019	UBOX5	ENSMUSG00000027300	Ubox5	ENSMUSP00000028761	ortholog_one2one	100	1	mmu-svRNAb-1	0	1	0	0
587	ENST00000217173	hsa-svRNAa*-1	0	0	1	0	ENSG00000185019	UBOX5	ENSMUSG00000027300	Ubox5	ENSMUSP00000028761	ortholog_one2one	100	1	mmu-svRNAa-2	1	0	0	0
588	ENST00000217185	hsa-svRNAa-1	2	1	1	0	ENSG00000101213	PTK6	ENSMUSG00000038751	Ptk6	ENSMUSP00000016511	ortholog_one2one	100	1	NA	NA	NA	NA	NA
589	ENST00000217185	hsa-svRNAb-1	1	0	1	0	ENSG00000101213	PTK6	ENSMUSG00000038751	Ptk6	ENSMUSP00000016511	ortholog_one2one	100	1	NA	NA	NA	NA	NA
590	ENST00000217188	hsa-svRNAa-1	1	1	1	0	ENSG00000125508	SRMS	ENSMUSG00000027579	Srms	ENSMUSP00000016498	ortholog_one2one	100	1	mmu-svRNAa-2	1	0	1	0
591	ENST00000217195	hsa-svRNAa-1	1	0	0	0	ENSG00000101220	ADISSP	ENSMUSG00000027327	Adissp	ENSMUSP00000028800	ortholog_one2one	100	1	NA	NA	NA	NA	NA
592	ENST00000217233	hsa-svRNAb-1	1	0	0	0	ENSG00000101255	TRIB3	ENSMUSG00000032715	Trib3	ENSMUSP00000041747	ortholog_one2one	100	1	mmu-svRNAa-2	0	0	0	1
593	ENST00000217246	hsa-svRNAa-1	1	0	0	0	ENSG00000172264	MACROD2	ENSMUSG00000068205	Macrod2	ENSMUSP00000105691	ortholog_one2one	100	1	mmu-svRNAa-2	2	0	0	0
594	ENST00000217260	hsa-svRNAb-1	1	0	1	0	ENSG00000101282	RSPO4	ENSMUSG00000032852	Rspo4	ENSMUSP00000041578	ortholog_one2one	100	1	mmu-svRNAa-2	0	1	0	0
595	ENST00000217260	hsa-svRNAa-1	1	1	1	0	ENSG00000101282	RSPO4	ENSMUSG00000032852	Rspo4	ENSMUSP00000041578	ortholog_one2one	100	1	mmu-svRNAa-2	0	1	0	0
596	ENST00000217289	hsa-svRNAa-1	0	1	0	0	ENSG00000101311	FERMT1	ENSMUSG00000027356	Fermt1	ENSMUSP00000047616	ortholog_one2one	100	1	mmu-svRNAa-2	1	0	0	0
597	ENST00000217320	hsa-svRNAa-1	0	1	0	0	ENSG00000101342	TLDC2	ENSMUSG00000074628	Tldc2	ENSMUSP00000129278	ortholog_one2one	100	1	mmu-svRNAa-2	1	0	0	0
598	ENST00000217381	hsa-svRNAb-1	0	0	2	0	ENSG00000101400	SNTA1	ENSMUSG00000027488	Snta1	ENSMUSP00000028991	ortholog_one2one	100	1	NA	NA	NA	NA	NA
599	ENST00000217381	hsa-svRNAa-1	0	1	0	0	ENSG00000101400	SNTA1	ENSMUSG00000027488	Snta1	ENSMUSP00000028991	ortholog_one2one	100	1	NA	NA	NA	NA	NA
600	ENST00000217402	hsa-svRNAb-1	1	0	0	0	ENSG00000101421	CHMP4B	ENSMUSG00000038467	Chmp4b	ENSMUSP00000036206	ortholog_one2one	100	1	mmu-svRNAa-2	2	0	0	0
601	ENST00000217420	hsa-svRNAa-1	1	1	0	0	ENSG00000101438	SLC32A1	ENSMUSG00000037771	Slc32a1	ENSMUSP00000036299	ortholog_one2one	100	1	NA	NA	NA	NA	NA
602	ENST00000217426	hsa-svRNAa-1	0	1	1	0	ENSG00000101444	AHCY	ENSMUSG00000048087	Ahcyl	ENSMUSP00000127198	ortholog_one2many	0	0	mmu-svRNAb-1	1	0	0	0
603	ENST00000217426	hsa-svRNAa-1	0	1	1	0	ENSG00000101444	AHCY	ENSMUSG00000048087	Ahcyl	ENSMUSP00000127198	ortholog_one2many	0	0	mmu-svRNAa-2	2	0	0	0
604	ENST00000217426	hsa-svRNAa-1	0	1	1	0	ENSG00000101444	AHCY	ENSMUSG00000027597	Ahcy	ENSMUSP00000061851	ortholog_one2many	75	1	mmu-svRNAb-1	1	0	0	0
605	ENST00000217426	hsa-svRNAa-1	0	1	1	0	ENSG00000101444	AHCY	ENSMUSG00000027597	Ahcy	ENSMUSP00000061851	ortholog_one2many	75	1	mmu-svRNAa-2	2	0	0	0
606	ENST00000217426	hsa-svRNAb-1	2	0	0	0	ENSG00000101444	AHCY	ENSMUSG00000027597	Ahcy	ENSMUSP00000061851	ortholog_one2many	75	1	mmu-svRNAb-1	1	0	0	0
607	ENST00000217426	hsa-svRNAb-1	2	0	0	0	ENSG00000101444	AHCY	ENSMUSG00000027597	Ahcy	ENSMUSP00000061851	ortholog_one2many	75	1	mmu-svRNAa-2	2	0	0	0
608	ENST00000217426	hsa-svRNAb-1	2	0	0	0	ENSG00000101444	AHCY	ENSMUSG00000048087	Ahcyl	ENSMUSP00000127198	ortholog_one2many	0	0	mmu-svRNAb-1	1	0	0	0
609	ENST00000217426	hsa-svRNAb-1	2	0	0	0	ENSG00000101444	AHCY	ENSMUSG00000048087	Ahcyl	ENSMUSP00000127198	ortholog_one2many	0	0	mmu-svRNAa-2	2	0	0	0
610	ENST00000217429	hsa-svRNAa-1	4	0	0	0	NA	NA	NA	NA	NA	NA	NA	NA	mmu-svRNAa-2	0	1	0	0
611	ENST00000217429	hsa-svRNAa-1	4	0	0	0	NA	NA	NA	NA	NA	NA	NA	NA	mmu-svRNAb-1	0	0	2	0
612	ENST00000217429	hsa-svRNAb-1	0	1	0	2	NA	NA	NA	NA	NA	NA	NA	NA	mmu-svRNAa-2	0	1	0	0
613	ENST00000217429	hsa-svRNAb-1	0	1	0	2	NA	NA	NA	NA	NA	NA	NA	NA	mmu-svRNAb-1	0	0	2	0
614	ENST00000217515	hsa-svRNAb-1	2	0	0	1	ENSG00000091164	TXNL1	ENSMUSG00000024583	Txnl1	ENSMUSP00000025476	ortholog_one2one	50	1	mmu-svRNAb-1	1	0	0	0
615	ENST00000217515	hsa-svRNAa-1	2	0	0	0	ENSG00000091164	TXNL1	ENSMUSG00000024583	Txnl1	ENSMUSP00000025476	ortholog_one2one	50	1	mmu-svRNAb-1	1	0	0	0
616	ENST00000217652	hsa-svRNAa-1	1	1	0	0	ENSG00000101608	MYL12A					NA	NA	NA	NA	NA	NA	NA
617	ENST00000217740	hsa-svRNAa-1	4	0	0	0	ENSG00000101695	RNF125	ENSMUSG00000033107	Rnf125	ENSMUSP00000157304	ortholog_one2one	100	1	mmu-svRNAa-2	0	0	0	1
618	ENST00000217740	hsa-svRNAb-1	2	1	0	0	ENSG00000101695	RNF125	ENSMUSG00000033107	Rnf125	ENSMUSP00000157304	ortholog_one2one	100	1	mmu-svRNAa-2	0	0	0	1
619	ENST00000217901	hsa-svRNAa-1	0	1	1	0	ENSG00000067829	IDH3G	ENSMUSG00000002010	Idh3g	ENSMUSP00000056502	ortholog_one2many	100	1	NA	NA	NA	NA	NA
620	ENST00000217901	hsa-svRNAa-1	0	1	1	0	ENSG00000067829	IDH3G	ENSMUSG00000084234	4933405O20Rik	ENSMUSP00000138215	ortholog_one2many	0	0	NA	NA	NA	NA	NA
621	ENST00000217909	hsa-svRNAb*-1	1	0	0	0	ENSG00000077713	SLC25A43	ENSMUSG00000037636	Slc25a43	ENSMUSP00000035392	ortholog_one2one	100	1	NA	NA	NA	NA	NA
622	ENST00000217939	hsa-svRNAa-1	0	1	0	0	ENSG00000101825	MXRA5					NA	NA	NA	NA	NA	NA	NA
623	ENST00000217961	hsa-svRNAa-1	1	0	0	0	ENSG00000101846	STS	ENSMUSG00000121608		ENSMUSP00000159850	ortholog_one2many	25	0	NA	NA	NA	NA	NA
624	ENST00000217961	hsa-svRNAa-1	1	0	0	0	ENSG00000101846	STS	ENSMUSG00000121914	Sts	ENSMUSP00000159851	ortholog_one2many	0	0	NA	NA	NA	NA	NA
625	ENST00000218008	hsa-svRNAa-1	2	0	0	0	ENSG00000101892	ATP1B4	ENSMUSG00000016327	Atp1b4	ENSMUSP00000016471	ortholog_one2one	100	1	mmu-svRNAb-1	1	0	0	0
626	ENST00000218008	hsa-svRNAb-1	2	1	1	0	ENSG00000101892	ATP1B4	ENSMUSG00000016327	Atp1b4	ENSMUSP00000016471	ortholog_one2one	100	1	mmu-svRNAb-1	1	0	0	0
627	ENST00000218032	hsa-svRNAb-1	1	0	0	0	ENSG00000101916	TLR8	ENSMUSG00000040522	Tlr8	ENSMUSP00000107793	ortholog_one2one	50	1	NA	NA	NA	NA	NA
628	ENST00000218056	hsa-svRNAb-1	2	0	1	0	ENSG00000101940	WDR13	ENSMUSG00000031166	Wdr13	ENSMUSP00000033506	ortholog_one2one	100	1	mmu-svRNAb-1	1	0	2	0
629	ENST00000218056	hsa-svRNAa-1	6	0	1	0	ENSG00000101940	WDR13	ENSMUSG00000031166	Wdr13	ENSMUSP00000033506	ortholog_one2one	100	1	mmu-svRNAb-1	1	0	2	0
630	ENST00000218099	hsa-svRNAb-1	1	0	0	0	ENSG00000101981	F9	ENSMUSG00000031138	F9	ENSMUSP00000033477	ortholog_one2one	100	1	NA	NA	NA	NA	NA
631	ENST00000218099	hsa-svRNAa-1	1	1	1	0	ENSG00000101981	F9	ENSMUSG00000031138	F9	ENSMUSP00000033477	ortholog_one2one	100	1	NA	NA	NA	NA	NA
632	ENST00000218104	hsa-svRNAa-1	2	0	2	1	ENSG00000101986	ABCD1	ENSMUSG00000031378	Abcd1	ENSMUSP00000002084	ortholog_one2one	100	1	mmu-svRNAa-2	2	0	0	0
633	ENST00000218197	hsa-svRNAa-1	1	0	1	0	ENSG00000102078	SLC25A14	ENSMUSG00000031105	Slc25a14	ENSMUSP00000110586	ortholog_one2one	100	1	NA	NA	NA	NA	NA
634	ENST00000218230	hsa-svRNAa-1	0	0	1	1	ENSG00000102109	PCSK1N	ENSMUSG00000039278	Pcsk1n	ENSMUSP00000040342	ortholog_one2one	75	1	NA	NA	NA	NA	NA
635	ENST00000218340	hsa-svRNAb-1	0	1	0	0	ENSG00000102218	RP2	ENSMUSG00000060090	Rp2	ENSMUSP00000033372	ortholog_one2one	100	1	mmu-svRNAb-1	0	0	0	1
636	ENST00000218432	hsa-svRNAb-1	1	0	0	0	ENSG00000102309	PIN4	ENSMUSG00000079480	Pin4	ENSMUSP00000109257	ortholog_one2one	100	1	NA	NA	NA	NA	NA
637	ENST00000218436	hsa-svRNAa-1	1	0	0	0	ENSG00000102313	ITIH6					NA	NA	mmu-svRNAb-1	1	0	0	0
638	ENST00000218516	hsa-svRNAb-1	2	0	0	0	ENSG00000102393	GLA	ENSMUSG00000031266	Gla	ENSMUSP00000159121	ortholog_one2one	100	1	NA	NA	NA	NA	NA
639	ENST00000218516	hsa-svRNAa-1	4	0	0	0	ENSG00000102393	GLA	ENSMUSG00000031266	Gla	ENSMUSP00000159121	ortholog_one2one	100	1	NA	NA	NA	NA	NA
640	ENST00000218548	hsa-svRNAb-1	0	0	1	0	ENSG00000075673	ATP12A	ENSMUSG00000022229	Atp12a	ENSMUSP00000007340	ortholog_one2one	50	1	mmu-svRNAb*-2	1	0	0	0
641	ENST00000218548	hsa-svRNAa-1	1	0	0	0	ENSG00000075673	ATP12A	ENSMUSG00000022229	Atp12a	ENSMUSP00000007340	ortholog_one2one	50	1	mmu-svRNAb*-2	1	0	0	0
642	ENST00000218652	hsa-svRNAb-1	1	0	0	0	ENSG00000102471	NDFIP2	ENSMUSG00000053253	Ndfip2	ENSMUSP00000137875	ortholog_one2one	100	1	NA	NA	NA	NA	NA
643	ENST00000218758	hsa-svRNAa-1	0	1	0	0	ENSG00000102575	ACP5	ENSMUSG00000001348	Acp5	ENSMUSP00000150903	ortholog_one2one	50	1	NA	NA	NA	NA	NA
644	ENST00000218867	hsa-svRNAb-1	1	0	0	0	ENSG00000102683	SGCG	ENSMUSG00000035296	Sgcg	ENSMUSP00000077106	ortholog_one2one	50	1	NA	NA	NA	NA	NA
645	ENST00000218981	hsa-svRNAa-1	1	1	0	0	ENSG00000102796	DHRS12					NA	NA	NA	NA	NA	NA	NA
646	ENST00000219069	hsa-svRNAa-1	1	0	0	0	ENSG00000006194	ZNF263	ENSMUSG00000022529	Zfp263	ENSMUSP00000023176	ortholog_one2one	100	1	NA	NA	NA	NA	NA
647	ENST00000219070	hsa-svRNAa-1	0	1	0	0	ENSG00000087245	MMP2	ENSMUSG00000031740	Mmp2	ENSMUSP00000034187	ortholog_one2one	100	1	NA	NA	NA	NA	NA
648	ENST00000219097	hsa-svRNAa-1	7	1	0	0	ENSG00000091651	ORC6	ENSMUSG00000031697	Orc6	ENSMUSP00000034132	ortholog_one2one	50	1	NA	NA	NA	NA	NA
649	ENST00000219097	hsa-svRNAb-1	1	0	1	0	ENSG00000091651	ORC6	ENSMUSG00000031697	Orc6	ENSMUSP00000034132	ortholog_one2one	50	1	NA	NA	NA	NA	NA
650	ENST00000219139	hsa-svRNAb-1	1	0	0	0	ENSG00000125149	PHAF1	ENSMUSG00000031889	Phaf1	ENSMUSP00000034361	ortholog_one2one	100	1	mmu-svRNAa-2	2	1	0	0
651	ENST00000219139	hsa-svRNAb-1	1	0	0	0	ENSG00000125149	PHAF1	ENSMUSG00000031889	Phaf1	ENSMUSP00000034361	ortholog_one2one	100	1	mmu-svRNAb-1	1	0	0	0
652	ENST00000219150	hsa-svRNAa-1	0	1	0	0	ENSG00000102879	CORO1A	ENSMUSG00000030707	Coro1a	ENSMUSP00000101972	ortholog_one2one	100	1	NA	NA	NA	NA	NA
653	ENST00000219169	hsa-svRNAa-1	0	0	1	0	ENSG00000102898	NUTF2	ENSMUSG00000008450	Nutf2	ENSMUSP00000008594	ortholog_one2many	100	1	mmu-svRNAa-2	1	0	0	0
654	ENST00000219169	hsa-svRNAa-1	0	0	1	0	ENSG00000102898	NUTF2	ENSMUSG00000071497	Nutf2-ps1	ENSMUSP00000131850	ortholog_one2many	0	0	mmu-svRNAa-2	1	0	0	0
655	ENST00000219204	hsa-svRNAa-1	2	0	0	0	ENSG00000102931	ARL2BP	ENSMUSG00000031776	Arl2bp	ENSMUSP00000034228	ortholog_one2one	100	1	mmu-svRNAb-1	1	0	0	0
656	ENST00000219204	hsa-svRNAa-1	2	0	0	0	ENSG00000102931	ARL2BP	ENSMUSG00000031776	Arl2bp	ENSMUSP00000034228	ortholog_one2one	100	1	mmu-svRNAa-2	0	0	1	0
657	ENST00000219207	hsa-svRNAb-1	1	0	1	0	ENSG00000102934	PLLP	ENSMUSG00000031775	Pllp	ENSMUSP00000034227	ortholog_one2one	100	1	mmu-svRNAa-2	1	1	0	0
658	ENST00000219207	hsa-svRNAb-1	1	0	1	0	ENSG00000102934	PLLP	ENSMUSG00000031775	Pllp	ENSMUSP00000034227	ortholog_one2one	100	1	mmu-svRNAb-1	1	0	0	0
659	ENST00000219235	hsa-svRNAa-1	5	0	0	0	ENSG00000102962	CCL22	ENSMUSG00000031779	Ccl22	ENSMUSP00000034231	ortholog_one2one	100	1	NA	NA	NA	NA	NA
660	ENST00000219235	hsa-svRNAb-1	0	1	0	0	ENSG00000102962	CCL22	ENSMUSG00000031779	Ccl22	ENSMUSP00000034231	ortholog_one2one	100	1	NA	NA	NA	NA	NA
661	ENST00000219240	hsa-svRNAa-1	1	2	0	0	ENSG00000102967	DHODH	ENSMUSG00000031730	Dhodh	ENSMUSP00000115934	ortholog_one2one	75	1	NA	NA	NA	NA	NA
662	ENST00000219252	hsa-svRNAb-1	1	0	0	0	ENSG00000102978	POLR2C	ENSMUSG00000031783	Polr2c	ENSMUSP00000148830	ortholog_one2one	100	1	NA	NA	NA	NA	NA
663	ENST00000219271	hsa-svRNAa-1	2	0	1	0	ENSG00000102996	MMP15	ENSMUSG00000031790	Mmp15	ENSMUSP00000034243	ortholog_one2one	100	1	mmu-svRNAb-1	0	0	1	0
664	ENST00000219271	hsa-svRNAa-1	2	0	1	0	ENSG00000102996	MMP15	ENSMUSG00000031790	Mmp15	ENSMUSP00000034243	ortholog_one2one	100	1	mmu-svRNAa-2	1	0	0	0
665	ENST00000219271	hsa-svRNAb-1	1	0	1	1	ENSG00000102996	MMP15	ENSMUSG00000031790	Mmp15	ENSMUSP00000034243	ortholog_one2one	100	1	mmu-svRNAb-1	0	0	1	0
666	ENST00000219271	hsa-svRNAb-1	1	0	1	1	ENSG00000102996	MMP15	ENSMUSG00000031790	Mmp15	ENSMUSP00000034243	ortholog_one2one	100	1	mmu-svRNAa-2	1	0	0	0
667	ENST00000219281	hsa-svRNAa-1	0	1	0	0	ENSG00000103005	USB1	ENSMUSG00000031792	Usb1	ENSMUSP00000034245	ortholog_one2one	100	1	mmu-svRNAa-2	0	0	0	1
668	ENST00000219302	hsa-svRNAa-1	2	0	0	0	ENSG00000103024	NME3	ENSMUSG00000073435	Nme3	ENSMUSP00000024978	ortholog_one2one	75	1	NA	NA	NA	NA	NA
669	ENST00000219334	hsa-svRNAa*-1	1	0	0	0	ENSG00000103056	SMPD3	ENSMUSG00000031906	Smpd3	ENSMUSP00000069255	ortholog_one2one	100	1	mmu-svRNAa-2	3	1	0	0
670	ENST00000219334	hsa-svRNAa*-1	1	0	0	0	ENSG00000103056	SMPD3	ENSMUSG00000031906	Smpd3	ENSMUSP00000069255	ortholog_one2one	100	1	mmu-svRNAb-1	0	0	1	0
671	ENST00000219334	hsa-svRNAa-1	2	3	2	1	ENSG00000103056	SMPD3	ENSMUSG00000031906	Smpd3	ENSMUSP00000069255	ortholog_one2one	100	1	mmu-svRNAa-2	3	1	0	0
672	ENST00000219334	hsa-svRNAa-1	2	3	2	1	ENSG00000103056	SMPD3	ENSMUSG00000031906	Smpd3	ENSMUSP00000069255	ortholog_one2one	100	1	mmu-svRNAb-1	0	0	1	0
673	ENST00000219334	hsa-svRNAb-1	1	0	1	0	ENSG00000103056	SMPD3	ENSMUSG00000031906	Smpd3	ENSMUSP00000069255	ortholog_one2one	100	1	mmu-svRNAa-2	3	1	0	0
674	ENST00000219334	hsa-svRNAb-1	1	0	1	0	ENSG00000103056	SMPD3	ENSMUSG00000031906	Smpd3	ENSMUSP00000069255	ortholog_one2one	100	1	mmu-svRNAb-1	0	0	1	0
675	ENST00000219343	hsa-svRNAa-1	0	0	1	0	ENSG00000103064	SLC7A6	ENSMUSG00000031904	Slc7a6	ENSMUSP00000034378	ortholog_one2one	100	1	mmu-svRNAb-1	0	0	0	1
676	ENST00000219343	hsa-svRNAb-1	0	0	0	1	ENSG00000103064	SLC7A6	ENSMUSG00000031904	Slc7a6	ENSMUSP00000034378	ortholog_one2one	100	1	mmu-svRNAb-1	0	0	0	1
677	ENST00000219345	hsa-svRNAa-1	0	1	1	0	ENSG00000103066	PLA2G15	ENSMUSG00000031903	Pla2g15	ENSMUSP00000034377	ortholog_one2one	100	1	mmu-svRNAa-2	1	1	0	0
678	ENST00000219345	hsa-svRNAa-1	0	1	1	0	ENSG00000103066	PLA2G15	ENSMUSG00000031903	Pla2g15	ENSMUSP00000034377	ortholog_one2one	100	1	mmu-svRNAb-1	1	0	1	0
679	ENST00000219345	hsa-svRNAb-1	0	0	2	0	ENSG00000103066	PLA2G15	ENSMUSG00000031903	Pla2g15	ENSMUSP00000034377	ortholog_one2one	100	1	mmu-svRNAa-2	1	1	0	0
680	ENST00000219345	hsa-svRNAb-1	0	0	2	0	ENSG00000103066	PLA2G15	ENSMUSG00000031903	Pla2g15	ENSMUSP00000034377	ortholog_one2one	100	1	mmu-svRNAb-1	1	0	1	0
681	ENST00000219368	hsa-svRNAa-1	1	0	0	0	ENSG00000103089	FA2H	ENSMUSG00000033579	Fa2h	ENSMUSP00000043597	ortholog_one2one	100	1	mmu-svRNAa-2	2	0	0	0
682	ENST00000219368	hsa-svRNAa-1	1	0	0	0	ENSG00000103089	FA2H	ENSMUSG00000033579	Fa2h	ENSMUSP00000043597	ortholog_one2one	100	1	mmu-svRNAb-1	1	0	0	0
683	ENST00000219368	hsa-svRNAb-1	1	0	0	0	ENSG00000103089	FA2H	ENSMUSG00000033579	Fa2h	ENSMUSP00000043597	ortholog_one2one	100	1	mmu-svRNAa-2	2	0	0	0
684	ENST00000219368	hsa-svRNAb-1	1	0	0	0	ENSG00000103089	FA2H	ENSMUSG00000033579	Fa2h	ENSMUSP00000043597	ortholog_one2one	100	1	mmu-svRNAb-1	1	0	0	0
685	ENST00000219406	hsa-svRNAb-1	1	0	0	0	ENSG00000185615	PDIA2	ENSMUSG00000024184	Pdia2	ENSMUSP00000035584	ortholog_one2one	100	1	NA	NA	NA	NA	NA
686	ENST00000219409	hsa-svRNAb-1	0	0	1	0	ENSG00000242173	ARHGDIG	ENSMUSG00000073433	Arhgdig	ENSMUSP00000025019	ortholog_one2one	100	1	NA	NA	NA	NA	NA
687	ENST00000219439	hsa-svRNAa-1	2	0	0	0	ENSG00000103160	HSDL1	ENSMUSG00000034189	Hsdl1	ENSMUSP00000044371	ortholog_one2one	100	1	mmu-svRNAb-1	0	0	0	1
688	ENST00000219454	hsa-svRNAa-1	1	0	0	0	ENSG00000103175	WFDC1	ENSMUSG00000023336	Wfdc1	ENSMUSP00000024107	ortholog_one2one	100	1	NA	NA	NA	NA	NA
689	ENST00000219478	hsa-svRNAb-1	1	0	0	0	ENSG00000103199	ZNF500					NA	NA	mmu-svRNAb-1	1	0	0	0
690	ENST00000219478	hsa-svRNAa-1	3	1	0	0	ENSG00000103199	ZNF500					NA	NA	mmu-svRNAb-1	1	0	0	0
691	ENST00000219478	hsa-svRNAa*-1	1	0	0	0	ENSG00000103199	ZNF500					NA	NA	mmu-svRNAb-1	1	0	0	0
692	ENST00000219479	hsa-svRNAa-1	1	0	0	0	ENSG00000103202	NME4	ENSMUSG00000024177	Nme4	ENSMUSP00000157943	ortholog_one2one	100	1	NA	NA	NA	NA	NA
693	ENST00000219481	hsa-svRNAa-1	1	0	0	0	ENSG00000242612	DECR2	ENSMUSG00000036775	Decr2	ENSMUSP00000157435	ortholog_one2one	100	1	NA	NA	NA	NA	NA
694	ENST00000219481	hsa-svRNAb-1	1	0	0	0	ENSG00000242612	DECR2	ENSMUSG00000036775	Decr2	ENSMUSP00000157435	ortholog_one2one	100	1	NA	NA	NA	NA	NA
695	ENST00000219596	hsa-svRNAb*-1	1	0	0	0	ENSG00000103313	MEFV	ENSMUSG00000022534	Mefv	ENSMUSP00000097795	ortholog_one2one	75	0	NA	NA	NA	NA	NA
696	ENST00000219611	hsa-svRNAa-1	1	0	3	0	ENSG00000103326	CAPN15	ENSMUSG00000037326	Capn15	ENSMUSP00000148486	ortholog_one2one	100	1	mmu-svRNAb*-2	0	0	1	0
697	ENST00000219611	hsa-svRNAa-1	1	0	3	0	ENSG00000103326	CAPN15	ENSMUSG00000037326	Capn15	ENSMUSP00000148486	ortholog_one2one	100	1	mmu-svRNAb-1	0	0	1	0
698	ENST00000219611	hsa-svRNAb-1	0	0	1	0	ENSG00000103326	CAPN15	ENSMUSG00000037326	Capn15	ENSMUSP00000148486	ortholog_one2one	100	1	mmu-svRNAb*-2	0	0	1	0
699	ENST00000219611	hsa-svRNAb-1	0	0	1	0	ENSG00000103326	CAPN15	ENSMUSG00000037326	Capn15	ENSMUSP00000148486	ortholog_one2one	100	1	mmu-svRNAb-1	0	0	1	0
700	ENST00000219660	hsa-svRNAa-1	1	0	0	0	ENSG00000103375	AQP8	ENSMUSG00000030762	Aqp8	ENSMUSP00000095664	ortholog_one2one	100	1	mmu-svRNAb-1	0	0	0	1
701	ENST00000219689	hsa-svRNAa*-1	0	0	1	0	ENSG00000103404	USP31	ENSMUSG00000063317	Usp31	ENSMUSP00000040037	ortholog_one2one	50	1	mmu-svRNAa-2	0	1	0	0
702	ENST00000219689	hsa-svRNAa*-1	0	0	1	0	ENSG00000103404	USP31	ENSMUSG00000063317	Usp31	ENSMUSP00000040037	ortholog_one2one	50	1	mmu-svRNAa*-1	1	0	0	0
703	ENST00000219689	hsa-svRNAa*-1	0	0	1	0	ENSG00000103404	USP31	ENSMUSG00000063317	Usp31	ENSMUSP00000040037	ortholog_one2one	50	1	mmu-svRNAb-1	3	1	0	0
704	ENST00000219689	hsa-svRNAb-1	1	0	1	1	ENSG00000103404	USP31	ENSMUSG00000063317	Usp31	ENSMUSP00000040037	ortholog_one2one	50	1	mmu-svRNAa-2	0	1	0	0
705	ENST00000219689	hsa-svRNAb-1	1	0	1	1	ENSG00000103404	USP31	ENSMUSG00000063317	Usp31	ENSMUSP00000040037	ortholog_one2one	50	1	mmu-svRNAa*-1	1	0	0	0
706	ENST00000219689	hsa-svRNAb-1	1	0	1	1	ENSG00000103404	USP31	ENSMUSG00000063317	Usp31	ENSMUSP00000040037	ortholog_one2one	50	1	mmu-svRNAb-1	3	1	0	0
707	ENST00000219689	hsa-svRNAb*-1	1	0	0	0	ENSG00000103404	USP31	ENSMUSG00000063317	Usp31	ENSMUSP00000040037	ortholog_one2one	50	1	mmu-svRNAa-2	0	1	0	0
708	ENST00000219689	hsa-svRNAb*-1	1	0	0	0	ENSG00000103404	USP31	ENSMUSG00000063317	Usp31	ENSMUSP00000040037	ortholog_one2one	50	1	mmu-svRNAa*-1	1	0	0	0
709	ENST00000219689	hsa-svRNAb*-1	1	0	0	0	ENSG00000103404	USP31	ENSMUSG00000063317	Usp31	ENSMUSP00000040037	ortholog_one2one	50	1	mmu-svRNAb-1	3	1	0	0
710	ENST00000219689	hsa-svRNAa-1	0	1	0	0	ENSG00000103404	USP31	ENSMUSG00000063317	Usp31	ENSMUSP00000040037	ortholog_one2one	50	1	mmu-svRNAa-2	0	1	0	0
711	ENST00000219689	hsa-svRNAa-1	0	1	0	0	ENSG00000103404	USP31	ENSMUSG00000063317	Usp31	ENSMUSP00000040037	ortholog_one2one	50	1	mmu-svRNAa*-1	1	0	0	0
712	ENST00000219689	hsa-svRNAa-1	0	1	0	0	ENSG00000103404	USP31	ENSMUSG00000063317	Usp31	ENSMUSP00000040037	ortholog_one2one	50	1	mmu-svRNAb-1	3	1	0	0
713	ENST00000219782	hsa-svRNAa-1	1	0	0	0	ENSG00000103495	MAZ	ENSMUSG00000030678	Maz	ENSMUSP00000145619	ortholog_one2one	100	1	mmu-svRNAa-2	0	1	0	0
714	ENST00000219782	hsa-svRNAa-1	1	0	0	0	ENSG00000103495	MAZ	ENSMUSG00000030678	Maz	ENSMUSP00000145619	ortholog_one2one	100	1	mmu-svRNAb-1	2	0	0	0
715	ENST00000219782	hsa-svRNAb-1	2	0	0	0	ENSG00000103495	MAZ	ENSMUSG00000030678	Maz	ENSMUSP00000145619	ortholog_one2one	100	1	mmu-svRNAa-2	0	1	0	0
716	ENST00000219782	hsa-svRNAb-1	2	0	0	0	ENSG00000103495	MAZ	ENSMUSG00000030678	Maz	ENSMUSP00000145619	ortholog_one2one	100	1	mmu-svRNAb-1	2	0	0	0
717	ENST00000219789	hsa-svRNAa-1	2	1	1	0	ENSG00000103502	CDIPT	ENSMUSG00000030682	Cdipt	ENSMUSP00000146256	ortholog_one2one	100	1	mmu-svRNAb-1	1	0	0	0
718	ENST00000219789	hsa-svRNAa-1	2	1	1	0	ENSG00000103502	CDIPT	ENSMUSG00000030682	Cdipt	ENSMUSP00000146256	ortholog_one2one	100	1	mmu-svRNAa-2	1	0	0	1
719	ENST00000219789	hsa-svRNAa*-1	0	1	0	0	ENSG00000103502	CDIPT	ENSMUSG00000030682	Cdipt	ENSMUSP00000146256	ortholog_one2one	100	1	mmu-svRNAb-1	1	0	0	0
720	ENST00000219789	hsa-svRNAa*-1	0	1	0	0	ENSG00000103502	CDIPT	ENSMUSG00000030682	Cdipt	ENSMUSP00000146256	ortholog_one2one	100	1	mmu-svRNAa-2	1	0	0	1
721	ENST00000219794	hsa-svRNAb-1	2	0	0	0	ENSG00000103507	BCKDK	ENSMUSG00000030802	Bckdk	ENSMUSP00000070345	ortholog_one2one	100	1	mmu-svRNAb-1	0	0	1	0
722	ENST00000219794	hsa-svRNAa-1	2	0	0	0	ENSG00000103507	BCKDK	ENSMUSG00000030802	Bckdk	ENSMUSP00000070345	ortholog_one2one	100	1	mmu-svRNAb-1	0	0	1	0
723	ENST00000219837	hsa-svRNAa-1	7	1	0	0	ENSG00000103550	KNOP1	ENSMUSG00000030980	Knop1	ENSMUSP00000102160	ortholog_one2one	100	1	mmu-svRNAb-1	0	0	1	0
724	ENST00000219837	hsa-svRNAb-1	1	0	2	0	ENSG00000103550	KNOP1	ENSMUSG00000030980	Knop1	ENSMUSP00000102160	ortholog_one2one	100	1	mmu-svRNAb-1	0	0	1	0
725	ENST00000219905	hsa-svRNAa-1	1	0	0	0	ENSG00000174197	MGA	ENSMUSG00000033943	Mga	ENSMUSP00000106401	ortholog_one2one	100	1	NA	NA	NA	NA	NA
726	ENST00000219905	hsa-svRNAb-1	1	0	1	0	ENSG00000174197	MGA	ENSMUSG00000033943	Mga	ENSMUSP00000106401	ortholog_one2one	100	1	NA	NA	NA	NA	NA
727	ENST00000220003	hsa-svRNAa-1	2	0	0	0	ENSG00000103653	CSK	ENSMUSG00000032312	Csk	ENSMUSP00000034863	ortholog_one2one	100	1	mmu-svRNAa-2	1	0	1	0
728	ENST00000220058	hsa-svRNAa-1	1	0	0	0	ENSG00000103707	MTFMT	ENSMUSG00000059183	Mtfmt	ENSMUSP00000074347	ortholog_one2one	100	1	NA	NA	NA	NA	NA
729	ENST00000220062	hsa-svRNAa-1	1	0	0	0	ENSG00000103710	RASL12	ENSMUSG00000041696	Rasl12	ENSMUSP00000082580	ortholog_one2one	100	1	mmu-svRNAb-1	1	0	0	0
730	ENST00000220062	hsa-svRNAa-1	1	0	0	0	ENSG00000103710	RASL12	ENSMUSG00000041696	Rasl12	ENSMUSP00000082580	ortholog_one2one	100	1	mmu-svRNAa-2	2	0	0	0
731	ENST00000220062	hsa-svRNAb-1	1	0	0	0	ENSG00000103710	RASL12	ENSMUSG00000041696	Rasl12	ENSMUSP00000082580	ortholog_one2one	100	1	mmu-svRNAb-1	1	0	0	0
732	ENST00000220062	hsa-svRNAb-1	1	0	0	0	ENSG00000103710	RASL12	ENSMUSG00000041696	Rasl12	ENSMUSP00000082580	ortholog_one2one	100	1	mmu-svRNAa-2	2	0	0	0
733	ENST00000220166	hsa-svRNAa-1	1	1	0	0	ENSG00000103811	CTSH	ENSMUSG00000032359	Ctsh	ENSMUSP00000034915	ortholog_one2one	75	1	NA	NA	NA	NA	NA
734	ENST00000220166	hsa-svRNAb-1	1	0	0	0	ENSG00000103811	CTSH	ENSMUSG00000032359	Ctsh	ENSMUSP00000034915	ortholog_one2one	75	1	NA	NA	NA	NA	NA
735	ENST00000220244	hsa-svRNAb-1	1	0	0	0	ENSG00000103888	CEMIP	ENSMUSG00000052353	Cemip	ENSMUSP00000063277	ortholog_one2one	100	1	NA	NA	NA	NA	NA
736	ENST00000220244	hsa-svRNAa-1	2	0	0	0	ENSG00000103888	CEMIP	ENSMUSG00000052353	Cemip	ENSMUSP00000063277	ortholog_one2one	100	1	NA	NA	NA	NA	NA
737	ENST00000220325	hsa-svRNAa-1	3	0	0	0	ENSG00000103966	EHD4	ENSMUSG00000027293	Ehd4	ENSMUSP00000028755	ortholog_one2one	100	1	mmu-svRNAb-1	0	0	1	0
738	ENST00000220325	hsa-svRNAb-1	0	1	0	0	ENSG00000103966	EHD4	ENSMUSG00000027293	Ehd4	ENSMUSP00000028755	ortholog_one2one	100	1	mmu-svRNAb-1	0	0	1	0
739	ENST00000220325	hsa-svRNAa*-1	0	0	0	1	ENSG00000103966	EHD4	ENSMUSG00000027293	Ehd4	ENSMUSP00000028755	ortholog_one2one	100	1	mmu-svRNAb-1	0	0	1	0
740	ENST00000220446	hsa-svRNAb-1	0	0	1	0	NA	NA	NA	NA	NA	NA	NA	NA	mmu-svRNAa-2	3	0	1	0
741	ENST00000220446	hsa-svRNAb-1	0	0	1	0	NA	NA	NA	NA	NA	NA	NA	NA	mmu-svRNAb-1	0	0	2	0
742	ENST00000220446	hsa-svRNAa-1	1	1	1	0	NA	NA	NA	NA	NA	NA	NA	NA	mmu-svRNAa-2	3	0	1	0
743	ENST00000220446	hsa-svRNAa-1	1	1	1	0	NA	NA	NA	NA	NA	NA	NA	NA	mmu-svRNAb-1	0	0	2	0
744	ENST00000220478	hsa-svRNAa-1	0	1	0	0	ENSG00000104112	SCG3	ENSMUSG00000032181	Scg3	ENSMUSP00000034699	ortholog_one2one	50	1	NA	NA	NA	NA	NA
745	ENST00000220509	hsa-svRNAb-1	2	1	0	0	ENSG00000104142	VPS18	ENSMUSG00000034216	Vps18	ENSMUSP00000036915	ortholog_one2one	100	1	mmu-svRNAb-1	3	0	0	0
746	ENST00000220509	hsa-svRNAb-1	2	1	0	0	ENSG00000104142	VPS18	ENSMUSG00000034216	Vps18	ENSMUSP00000036915	ortholog_one2one	100	1	mmu-svRNAa-2	3	1	0	0
747	ENST00000220509	hsa-svRNAa-1	4	0	3	0	ENSG00000104142	VPS18	ENSMUSG00000034216	Vps18	ENSMUSP00000036915	ortholog_one2one	100	1	mmu-svRNAb-1	3	0	0	0
748	ENST00000220509	hsa-svRNAa-1	4	0	3	0	ENSG00000104142	VPS18	ENSMUSG00000034216	Vps18	ENSMUSP00000036915	ortholog_one2one	100	1	mmu-svRNAa-2	3	1	0	0
749	ENST00000220514	hsa-svRNAa-1	6	0	1	0	ENSG00000104147	OIP5	ENSMUSG00000072980	Oip5	ENSMUSP00000115219	ortholog_one2one	100	1	NA	NA	NA	NA	NA
750	ENST00000220514	hsa-svRNAb-1	1	0	1	0	ENSG00000104147	OIP5	ENSMUSG00000072980	Oip5	ENSMUSP00000115219	ortholog_one2one	100	1	NA	NA	NA	NA	NA
751	ENST00000220531	hsa-svRNAb-1	2	0	1	0	ENSG00000104164	BLOC1S6	ENSMUSG00000005804	Bloc1s6	ENSMUSP00000005954	ortholog_one2one	100	1	mmu-svRNAa-2	1	0	0	0
752	ENST00000220531	hsa-svRNAb-1	2	0	1	0	ENSG00000104164	BLOC1S6	ENSMUSG00000005804	Bloc1s6	ENSMUSP00000005954	ortholog_one2one	100	1	mmu-svRNAb-1	0	0	1	0
753	ENST00000220531	hsa-svRNAa-1	2	0	0	0	ENSG00000104164	BLOC1S6	ENSMUSG00000005804	Bloc1s6	ENSMUSP00000005954	ortholog_one2one	100	1	mmu-svRNAa-2	1	0	0	0
754	ENST00000220531	hsa-svRNAa-1	2	0	0	0	ENSG00000104164	BLOC1S6	ENSMUSG00000005804	Bloc1s6	ENSMUSP00000005954	ortholog_one2one	100	1	mmu-svRNAb-1	0	0	1	0
755	ENST00000220562	hsa-svRNAb-1	1	0	0	0	ENSG00000012232	EXTL3	ENSMUSG00000021978	Extl3	ENSMUSP00000153547	ortholog_one2one	100	1	mmu-svRNAa-2	2	0	0	0
756	ENST00000220562	hsa-svRNAa-1	1	0	0	0	ENSG00000012232	EXTL3	ENSMUSG00000021978	Extl3	ENSMUSP00000153547	ortholog_one2one	100	1	mmu-svRNAa-2	2	0	0	0
757	ENST00000220584	hsa-svRNAb-1	1	0	0	0	ENSG00000079459	FDFT1	ENSMUSG00000021273	Fdft1	ENSMUSP00000158805	ortholog_one2one	100	1	NA	NA	NA	NA	NA
758	ENST00000220592	hsa-svRNAb*-1	0	0	1	0	ENSG00000123908	AGO2	ENSMUSG00000036698	Ago2	ENSMUSP00000042207	ortholog_one2one	100	1	mmu-svRNAa-2	3	2	3	0
759	ENST00000220592	hsa-svRNAb*-1	0	0	1	0	ENSG00000123908	AGO2	ENSMUSG00000036698	Ago2	ENSMUSP00000042207	ortholog_one2one	100	1	mmu-svRNAb-1	3	0	0	0
760	ENST00000220592	hsa-svRNAa-1	0	0	1	0	ENSG00000123908	AGO2	ENSMUSG00000036698	Ago2	ENSMUSP00000042207	ortholog_one2one	100	1	mmu-svRNAa-2	3	2	3	0
761	ENST00000220592	hsa-svRNAa-1	0	0	1	0	ENSG00000123908	AGO2	ENSMUSG00000036698	Ago2	ENSMUSP00000042207	ortholog_one2one	100	1	mmu-svRNAb-1	3	0	0	0
762	ENST00000220597	hsa-svRNAa-1	1	1	1	0	ENSG00000076641	PAG1	ENSMUSG00000027508	Pag1	ENSMUSP00000124529	ortholog_one2one	100	1	mmu-svRNAa-2	2	0	1	0
763	ENST00000220597	hsa-svRNAb-1	1	2	0	0	ENSG00000076641	PAG1	ENSMUSG00000027508	Pag1	ENSMUSP00000124529	ortholog_one2one	100	1	mmu-svRNAa-2	2	0	1	0
764	ENST00000220659	hsa-svRNAb-1	1	0	0	0	ENSG00000104221	BRF2	ENSMUSG00000031487	Brf2	ENSMUSP00000033877	ortholog_one2one	100	1	NA	NA	NA	NA	NA
765	ENST00000220659	hsa-svRNAa-1	0	1	0	0	ENSG00000104221	BRF2	ENSMUSG00000031487	Brf2	ENSMUSP00000033877	ortholog_one2one	100	1	NA	NA	NA	NA	NA
766	ENST00000220822	hsa-svRNAa-1	0	0	0	1	ENSG00000104381	GDAP1	ENSMUSG00000025777	Gdap1	ENSMUSP00000026879	ortholog_one2one	100	1	NA	NA	NA	NA	NA
767	ENST00000220876	hsa-svRNAb-1	1	0	1	0	ENSG00000104435	STMN2	ENSMUSG00000027500	Stmn2	ENSMUSP00000029002	ortholog_one2one	100	1	mmu-svRNAb-1	1	0	1	0
768	ENST00000220913	hsa-svRNAa-1	1	0	0	0	ENSG00000104472	CHRAC1	ENSMUSG00000068391	Chrac1	ENSMUSP00000087197	ortholog_one2one	100	1	mmu-svRNAb-1	1	0	1	0
769	ENST00000220966	hsa-svRNAb-1	2	0	0	0	ENSG00000104524	PYCR3	ENSMUSG00000022571	Pycr3	ENSMUSP00000049605	ortholog_one2one	100	1	NA	NA	NA	NA	NA
770	ENST00000220966	hsa-svRNAa-1	1	0	0	2	ENSG00000104524	PYCR3	ENSMUSG00000022571	Pycr3	ENSMUSP00000049605	ortholog_one2one	100	1	NA	NA	NA	NA	NA
771	ENST00000221086	hsa-svRNAb-1	0	2	1	0	ENSG00000104643	MTMR9	ENSMUSG00000035078	Mtmr9	ENSMUSP00000059894	ortholog_one2one	100	1	mmu-svRNAa-2	1	0	0	0
772	ENST00000221086	hsa-svRNAa-1	2	1	0	0	ENSG00000104643	MTMR9	ENSMUSG00000035078	Mtmr9	ENSMUSP00000059894	ortholog_one2one	100	1	mmu-svRNAa-2	1	0	0	0
773	ENST00000221114	hsa-svRNAa-1	4	1	0	0	ENSG00000104671	DCTN6	ENSMUSG00000031516	Dctn6	ENSMUSP00000113716	ortholog_one2one	100	1	mmu-svRNAb*-2	1	0	0	0
774	ENST00000221114	hsa-svRNAa-1	4	1	0	0	ENSG00000104671	DCTN6	ENSMUSG00000031516	Dctn6	ENSMUSP00000113716	ortholog_one2one	100	1	mmu-svRNAa-2	0	2	0	0
775	ENST00000221114	hsa-svRNAa-1	4	1	0	0	ENSG00000104671	DCTN6	ENSMUSG00000031516	Dctn6	ENSMUSP00000113716	ortholog_one2one	100	1	mmu-svRNAb-1	1	0	0	0
776	ENST00000221114	hsa-svRNAb-1	3	0	0	0	ENSG00000104671	DCTN6	ENSMUSG00000031516	Dctn6	ENSMUSP00000113716	ortholog_one2one	100	1	mmu-svRNAb*-2	1	0	0	0
777	ENST00000221114	hsa-svRNAb-1	3	0	0	0	ENSG00000104671	DCTN6	ENSMUSG00000031516	Dctn6	ENSMUSP00000113716	ortholog_one2one	100	1	mmu-svRNAa-2	0	2	0	0
778	ENST00000221114	hsa-svRNAb-1	3	0	0	0	ENSG00000104671	DCTN6	ENSMUSG00000031516	Dctn6	ENSMUSP00000113716	ortholog_one2one	100	1	mmu-svRNAb-1	1	0	0	0
779	ENST00000221130	hsa-svRNAb-1	2	0	0	0	ENSG00000104687	GSR	ENSMUSG00000031584	Gsr	ENSMUSP00000033992	ortholog_one2one	75	1	mmu-svRNAb-1	0	0	1	0
780	ENST00000221130	hsa-svRNAa-1	7	0	0	0	ENSG00000104687	GSR	ENSMUSG00000031584	Gsr	ENSMUSP00000033992	ortholog_one2one	75	1	mmu-svRNAb-1	0	0	1	0
781	ENST00000221132	hsa-svRNAb-1	2	0	3	0	ENSG00000104689	TNFRSF10A					NA	NA	NA	NA	NA	NA	NA
782	ENST00000221132	hsa-svRNAa-1	5	0	0	0	ENSG00000104689	TNFRSF10A					NA	NA	NA	NA	NA	NA	NA
783	ENST00000221200	hsa-svRNAa-1	1	0	0	0	ENSG00000104756	KCTD9	ENSMUSG00000034327	Kctd9	ENSMUSP00000159828	ortholog_one2one	100	1	NA	NA	NA	NA	NA
784	ENST00000221233	hsa-svRNAa-1	1	0	0	0	ENSG00000077348	EXOSC5	ENSMUSG00000061286	Exosc5	ENSMUSP00000145948	ortholog_one2one	75	1	NA	NA	NA	NA	NA
785	ENST00000221249	hsa-svRNAa-1	1	0	0	0	ENSG00000032444	PNPLA6	ENSMUSG00000004565	Pnpla6	ENSMUSP00000146680	ortholog_one2one	100	1	mmu-svRNAb-1	1	0	0	0
786	ENST00000221265	hsa-svRNAa-1	1	0	0	0	ENSG00000006712	PAF1	ENSMUSG00000003437	Paf1	ENSMUSP00000003529	ortholog_one2one	100	1	mmu-svRNAb-1	1	0	0	0
787	ENST00000221307	hsa-svRNAb-1	1	0	0	0	ENSG00000186529	CYP4F3	ENSMUSG00000003484	Cyp4f18	ENSMUSP00000003574	ortholog_one2one	0	0	NA	NA	NA	NA	NA
788	ENST00000221307	hsa-svRNAa-1	3	1	0	0	ENSG00000186529	CYP4F3	ENSMUSG00000003484	Cyp4f18	ENSMUSP00000003574	ortholog_one2one	0	0	NA	NA	NA	NA	NA
789	ENST00000221418	hsa-svRNAa-1	0	1	0	0	ENSG00000104823	ECH1	ENSMUSG00000053898	Ech1	ENSMUSP00000066092	ortholog_one2one	100	1	NA	NA	NA	NA	NA
790	ENST00000221419	hsa-svRNAb-1	1	0	0	0	ENSG00000104824	HNRNPL	ENSMUSG00000015165	Hnrnpl	ENSMUSP00000134734	ortholog_one2one	100	1	NA	NA	NA	NA	NA
791	ENST00000221419	hsa-svRNAa-1	3	0	0	0	ENSG00000104824	HNRNPL	ENSMUSG00000015165	Hnrnpl	ENSMUSP00000134734	ortholog_one2one	100	1	NA	NA	NA	NA	NA
792	ENST00000221444	hsa-svRNAa-1	3	0	0	0	ENSG00000104848	KCNA7	ENSMUSG00000038201	Kcna7	ENSMUSP00000103403	ortholog_one2one	100	1	mmu-svRNAb-1	2	0	0	0
793	ENST00000221444	hsa-svRNAb*-1	1	0	0	0	ENSG00000104848	KCNA7	ENSMUSG00000038201	Kcna7	ENSMUSP00000103403	ortholog_one2one	100	1	mmu-svRNAb-1	2	0	0	0
794	ENST00000221444	hsa-svRNAb-1	1	0	0	0	ENSG00000104848	KCNA7	ENSMUSG00000038201	Kcna7	ENSMUSP00000103403	ortholog_one2one	100	1	mmu-svRNAb-1	2	0	0	0
795	ENST00000221448	hsa-svRNAa-1	1	0	0	0	ENSG00000104852	SNRNP70	ENSMUSG00000063511	Snrnp70	ENSMUSP00000074160	ortholog_one2one	100	1	NA	NA	NA	NA	NA
796	ENST00000221462	hsa-svRNAb-1	1	0	0	0	ENSG00000104866	PPP1R37	ENSMUSG00000051403	Ppp1r37	ENSMUSP00000060233	ortholog_one2one	100	1	mmu-svRNAb-1	1	0	0	0
797	ENST00000221462	hsa-svRNAa-1	1	0	0	0	ENSG00000104866	PPP1R37	ENSMUSG00000051403	Ppp1r37	ENSMUSP00000060233	ortholog_one2one	100	1	mmu-svRNAb-1	1	0	0	0
798	ENST00000221476	hsa-svRNAa-1	0	1	0	0	ENSG00000104879	CKM	ENSMUSG00000030399	Ckm	ENSMUSP00000146972	ortholog_one2one	100	1	mmu-svRNAa-2	0	1	0	0
799	ENST00000221494	hsa-svRNAa-1	1	0	0	0	ENSG00000104897	SF3A2	ENSMUSG00000020211	Sf3a2	ENSMUSP00000117160	ortholog_one2one	100	1	NA	NA	NA	NA	NA
800	ENST00000221515	hsa-svRNAa*-1	1	0	0	0	ENSG00000104918	RETN	ENSMUSG00000012705	Retn	ENSMUSP00000133024	ortholog_one2one	100	1	NA	NA	NA	NA	NA
801	ENST00000221557	hsa-svRNAa-1	1	0	0	0	NA	NA	NA	NA	NA	NA	NA	NA	mmu-svRNAa-2	1	0	0	0
802	ENST00000221561	hsa-svRNAb-1	0	0	1	0	ENSG00000104964	TLE5	ENSMUSG00000054452	Tle5	ENSMUSP00000002518	ortholog_one2one	100	1	NA	NA	NA	NA	NA
803	ENST00000221561	hsa-svRNAa-1	1	0	0	0	ENSG00000104964	TLE5	ENSMUSG00000054452	Tle5	ENSMUSP00000002518	ortholog_one2one	100	1	NA	NA	NA	NA	NA
804	ENST00000221566	hsa-svRNAa-1	1	0	0	0	ENSG00000104969	SGTA	ENSMUSG00000004937	Sgta	ENSMUSP00000005067	ortholog_one2one	75	1	NA	NA	NA	NA	NA
805	ENST00000221566	hsa-svRNAa*-1	0	0	1	0	ENSG00000104969	SGTA	ENSMUSG00000004937	Sgta	ENSMUSP00000005067	ortholog_one2one	75	1	NA	NA	NA	NA	NA
806	ENST00000221665	hsa-svRNAa-1	1	0	0	0	ENSG00000179943	FIZ1	ENSMUSG00000061374	Fiz1	ENSMUSP00000128105	ortholog_one2one	100	1	mmu-svRNAa-2	2	0	0	0
807	ENST00000221671	hsa-svRNAa-1	2	0	0	0	ENSG00000105072	C19orf44	ENSMUSG00000052794	1700030K09Rik	ENSMUSP00000063244	ortholog_one2one	100	0	mmu-svRNAa-2	1	0	0	0
808	ENST00000221770	hsa-svRNAb-1	0	1	1	0	ENSG00000105171	POP4	ENSMUSG00000030423	Pop4	ENSMUSP00000032585	ortholog_one2one	50	1	NA	NA	NA	NA	NA
809	ENST00000221770	hsa-svRNAa-1	1	3	0	0	ENSG00000105171	POP4	ENSMUSG00000030423	Pop4	ENSMUSP00000032585	ortholog_one2one	50	1	NA	NA	NA	NA	NA
810	ENST00000221847	hsa-svRNAb-1	0	0	1	0	ENSG00000105246	EBI3	ENSMUSG00000003206	Ebi3	ENSMUSP00000003274	ortholog_one2one	50	1	NA	NA	NA	NA	NA
811	ENST00000221891	hsa-svRNAa-1	1	0	0	0	ENSG00000105290	APLP1	ENSMUSG00000006651	Aplp1	ENSMUSP00000006828	ortholog_one2one	100	1	NA	NA	NA	NA	NA
812	ENST00000221922	hsa-svRNAb-1	1	0	0	0	ENSG00000105321	CCDC9	ENSMUSG00000041375	Ccdc9	ENSMUSP00000114088	ortholog_one2one	100	1	mmu-svRNAb-1	2	0	0	0
813	ENST00000221922	hsa-svRNAb-1	1	0	0	0	ENSG00000105321	CCDC9	ENSMUSG00000041375	Ccdc9	ENSMUSP00000114088	ortholog_one2one	100	1	mmu-svRNAb*-2	0	0	1	0
814	ENST00000221922	hsa-svRNAa*-1	1	0	0	0	ENSG00000105321	CCDC9	ENSMUSG00000041375	Ccdc9	ENSMUSP00000114088	ortholog_one2one	100	1	mmu-svRNAb-1	2	0	0	0
815	ENST00000221922	hsa-svRNAa*-1	1	0	0	0	ENSG00000105321	CCDC9	ENSMUSG00000041375	Ccdc9	ENSMUSP00000114088	ortholog_one2one	100	1	mmu-svRNAb*-2	0	0	1	0
816	ENST00000221922	hsa-svRNAa-1	2	1	1	0	ENSG00000105321	CCDC9	ENSMUSG00000041375	Ccdc9	ENSMUSP00000114088	ortholog_one2one	100	1	mmu-svRNAb-1	2	0	0	0
817	ENST00000221922	hsa-svRNAa-1	2	1	1	0	ENSG00000105321	CCDC9	ENSMUSG00000041375	Ccdc9	ENSMUSP00000114088	ortholog_one2one	100	1	mmu-svRNAb*-2	0	0	1	0
818	ENST00000221930	hsa-svRNAa-1	1	0	0	0	ENSG00000105329	TGFB1	ENSMUSG00000002603	Tgfb1	ENSMUSP00000002678	ortholog_one2one	100	1	NA	NA	NA	NA	NA
819	ENST00000221943	hsa-svRNAa-1	1	0	0	0	ENSG00000105341	DMAC2	ENSMUSG00000057229	Dmac2	ENSMUSP00000076563	ortholog_one2one	75	1	mmu-svRNAa-2	0	0	1	0
820	ENST00000221954	hsa-svRNAa-1	1	0	0	0	ENSG00000105352	CEACAM4					NA	NA	NA	NA	NA	NA	NA
821	ENST00000221957	hsa-svRNAb-1	0	0	2	0	ENSG00000105355	PLIN3	ENSMUSG00000024197	Plin3	ENSMUSP00000019726	ortholog_one2one	100	1	NA	NA	NA	NA	NA
822	ENST00000221957	hsa-svRNAa-1	1	1	0	0	ENSG00000105355	PLIN3	ENSMUSG00000024197	Plin3	ENSMUSP00000019726	ortholog_one2one	100	1	NA	NA	NA	NA	NA
823	ENST00000221978	hsa-svRNAa-1	2	0	0	0	ENSG00000105374	NKG7	ENSMUSG00000004612	Nkg7	ENSMUSP00000068946	ortholog_one2one	100	1	NA	NA	NA	NA	NA
824	ENST00000221980	hsa-svRNAa*-1	0	0	1	0	ENSG00000105376	ICAM5	ENSMUSG00000032174	Icam5	ENSMUSP00000019616	ortholog_one2one	100	1	NA	NA	NA	NA	NA
825	ENST00000221992	hsa-svRNAb-1	1	0	0	0	ENSG00000105388	CEACAM5					NA	NA	NA	NA	NA	NA	NA
826	ENST00000221992	hsa-svRNAa-1	1	0	0	0	ENSG00000105388	CEACAM5					NA	NA	NA	NA	NA	NA	NA
827	ENST00000221996	hsa-svRNAa-1	1	0	0	0	ENSG00000105392	CRX	ENSMUSG00000041578	Crx	ENSMUSP00000134400	ortholog_one2one	100	1	NA	NA	NA	NA	NA
828	ENST00000221999	hsa-svRNAa-1	1	0	0	0	NA	NA	NA	NA	NA	NA	NA	NA	NA	NA	NA	NA	NA
829	ENST00000222002	hsa-svRNAa-1	1	0	0	0	ENSG00000105398	SULT2A1	ENSMUSG00000094156	Sult2a7	ENSMUSP00000147494	ortholog_one2many	0	0	NA	NA	NA	NA	NA
830	ENST00000222002	hsa-svRNAa-1	1	0	0	0	ENSG00000105398	SULT2A1	ENSMUSG00000078799	Sult2a5	ENSMUSP00000104165	ortholog_one2many	100	1	NA	NA	NA	NA	NA
831	ENST00000222002	hsa-svRNAa-1	1	0	0	0	ENSG00000105398	SULT2A1	ENSMUSG00000074377	Sult2a4	ENSMUSP00000104160	ortholog_one2many	0	0	NA	NA	NA	NA	NA
832	ENST00000222002	hsa-svRNAa-1	1	0	0	0	ENSG00000105398	SULT2A1	ENSMUSG00000078798	Sult2a1	ENSMUSP00000104162	ortholog_one2many	0	0	NA	NA	NA	NA	NA
833	ENST00000222002	hsa-svRNAa-1	1	0	0	0	ENSG00000105398	SULT2A1	ENSMUSG00000074375	Sult2a3	ENSMUSP00000096407	ortholog_one2many	0	0	NA	NA	NA	NA	NA
834	ENST00000222002	hsa-svRNAa-1	1	0	0	0	ENSG00000105398	SULT2A1	ENSMUSG00000070810	Sult2a6	ENSMUSP00000075884	ortholog_one2many	0	0	NA	NA	NA	NA	NA
835	ENST00000222002	hsa-svRNAa-1	1	0	0	0	ENSG00000105398	SULT2A1	ENSMUSG00000030378	Sult2a8	ENSMUSP00000066897	ortholog_one2many	0	0	NA	NA	NA	NA	NA
836	ENST00000222002	hsa-svRNAa-1	1	0	0	0	ENSG00000105398	SULT2A1	ENSMUSG00000070811	Sult2a2	ENSMUSP00000083317	ortholog_one2many	100	0	NA	NA	NA	NA	NA
837	ENST00000222005	hsa-svRNAa-1	2	1	0	0	ENSG00000105401	CDC37	ENSMUSG00000019471	Cdc37	ENSMUSP00000019615	ortholog_one2one	100	1	mmu-svRNAa-2	1	0	0	0
838	ENST00000222107	hsa-svRNAa-1	1	0	0	0	NA	NA	NA	NA	NA	NA	NA	NA	NA	NA	NA	NA	NA
839	ENST00000222120	hsa-svRNAa-1	2	2	0	0	ENSG00000105514	RAB3D	ENSMUSG00000019066	Rab3d	ENSMUSP00000113322	ortholog_one2one	100	1	mmu-svRNAb-1	0	1	1	0
840	ENST00000222120	hsa-svRNAb-1	2	0	0	0	ENSG00000105514	RAB3D	ENSMUSG00000019066	Rab3d	ENSMUSP00000113322	ortholog_one2one	100	1	mmu-svRNAb-1	0	1	1	0
841	ENST00000222122	hsa-svRNAa-1	0	1	0	0	ENSG00000105516	DBP	ENSMUSG00000059824	Dbp	ENSMUSP00000079693	ortholog_one2one	100	1	mmu-svRNAa-2	0	2	0	0
842	ENST00000222122	hsa-svRNAb*-1	1	0	0	0	ENSG00000105516	DBP	ENSMUSG00000059824	Dbp	ENSMUSP00000079693	ortholog_one2one	100	1	mmu-svRNAa-2	0	2	0	0
843	ENST00000222122	hsa-svRNAa*-1	0	0	2	0	ENSG00000105516	DBP	ENSMUSG00000059824	Dbp	ENSMUSP00000079693	ortholog_one2one	100	1	mmu-svRNAa-2	0	2	0	0
844	ENST00000222139	hsa-svRNAb-1	1	0	0	0	ENSG00000187266	EPOR	ENSMUSG00000006235	Epor	ENSMUSP00000006397	ortholog_one2one	100	1	NA	NA	NA	NA	NA
845	ENST00000222214	hsa-svRNAb-1	0	0	1	0	ENSG00000105607	GCDH	ENSMUSG00000003809	Gcdh	ENSMUSP00000003907	ortholog_one2one	100	1	NA	NA	NA	NA	NA
846	ENST00000222219	hsa-svRNAa-1	2	1	0	0	ENSG00000105612	DNASE2	ENSMUSG00000003812	Dnase2a	ENSMUSP00000003910	ortholog_one2one	100	1	NA	NA	NA	NA	NA
847	ENST00000222219	hsa-svRNAb-1	1	0	0	1	ENSG00000105612	DNASE2	ENSMUSG00000003812	Dnase2a	ENSMUSP00000003910	ortholog_one2one	100	1	NA	NA	NA	NA	NA
848	ENST00000222224	hsa-svRNAa-1	0	0	1	0	ENSG00000105617	LENG1	ENSMUSG00000078813	Leng1	ENSMUSP00000019878	ortholog_one2one	100	1	mmu-svRNAa-2	1	0	1	0
849	ENST00000222248	hsa-svRNAa-1	2	1	0	0	ENSG00000105641	SLC5A5	ENSMUSG00000000792	Slc5a5	ENSMUSP00000000809	ortholog_one2one	75	1	NA	NA	NA	NA	NA
850	ENST00000222248	hsa-svRNAb-1	1	0	0	0	ENSG00000105641	SLC5A5	ENSMUSG00000000792	Slc5a5	ENSMUSP00000000809	ortholog_one2one	75	1	NA	NA	NA	NA	NA
851	ENST00000222249	hsa-svRNAa-1	4	0	0	0	ENSG00000105642	KCNN1	ENSMUSG00000002908	Kcnn1	ENSMUSP00000148615	ortholog_one2one	100	1	NA	NA	NA	NA	NA
852	ENST00000222254	hsa-svRNAb-1	1	0	0	0	ENSG00000105647	PIK3R2	ENSMUSG00000031834	Pik3r2	ENSMUSP00000034296	ortholog_one2one	100	1	mmu-svRNAa-2	2	0	0	0
853	ENST00000222254	hsa-svRNAa-1	2	1	1	0	ENSG00000105647	PIK3R2	ENSMUSG00000031834	Pik3r2	ENSMUSP00000034296	ortholog_one2one	100	1	mmu-svRNAa-2	2	0	0	0
854	ENST00000222256	hsa-svRNAa-1	0	1	1	0	ENSG00000105649	RAB3A	ENSMUSG00000031840	Rab3a	ENSMUSP00000105719	ortholog_one2one	100	1	NA	NA	NA	NA	NA
855	ENST00000222275	hsa-svRNAb-1	1	0	0	0	ENSG00000105668	UPK1A	ENSMUSG00000006313	Upk1a	ENSMUSP00000006476	ortholog_one2one	100	1	NA	NA	NA	NA	NA
856	ENST00000222329	hsa-svRNAa-1	2	0	0	0	ENSG00000105722	ERF	ENSMUSG00000040857	Erf	ENSMUSP00000041912	ortholog_one2one	100	1	mmu-svRNAb-1	0	0	1	0
857	ENST00000222329	hsa-svRNAa-1	2	0	0	0	ENSG00000105722	ERF	ENSMUSG00000040857	Erf	ENSMUSP00000041912	ortholog_one2one	100	1	mmu-svRNAa-2	1	0	0	0
858	ENST00000222330	hsa-svRNAa-1	3	0	0	0	ENSG00000105723	GSK3A	ENSMUSG00000057177	Gsk3a	ENSMUSP00000071654	ortholog_one2one	100	1	mmu-svRNAa-2	1	0	0	0
859	ENST00000222345	hsa-svRNAb*-1	1	0	0	0	ENSG00000105738	SIPA1L3	ENSMUSG00000030583	Sipa1l3	ENSMUSP00000082965	ortholog_one2one	75	1	mmu-svRNAa-2	0	3	0	0
860	ENST00000222345	hsa-svRNAa-1	2	0	0	0	ENSG00000105738	SIPA1L3	ENSMUSG00000030583	Sipa1l3	ENSMUSP00000082965	ortholog_one2one	75	1	mmu-svRNAa-2	0	3	0	0
861	ENST00000222345	hsa-svRNAb-1	2	0	0	0	ENSG00000105738	SIPA1L3	ENSMUSG00000030583	Sipa1l3	ENSMUSP00000082965	ortholog_one2one	75	1	mmu-svRNAa-2	0	3	0	0
862	ENST00000222374	hsa-svRNAa-1	0	0	0	1	ENSG00000105767	CADM4	ENSMUSG00000054793	Cadm4	ENSMUSP00000066880	ortholog_one2one	100	1	NA	NA	NA	NA	NA
863	ENST00000222381	hsa-svRNAa-1	0	1	1	0	ENSG00000005421	PON1	ENSMUSG00000002588	Pon1	ENSMUSP00000002663	ortholog_one2one	100	1	mmu-svRNAb*-2	1	0	0	0
864	ENST00000222381	hsa-svRNAb*-1	0	0	1	0	ENSG00000005421	PON1	ENSMUSG00000002588	Pon1	ENSMUSP00000002663	ortholog_one2one	100	1	mmu-svRNAb*-2	1	0	0	0
865	ENST00000222390	hsa-svRNAb*-1	1	0	0	0	ENSG00000019991	HGF	ENSMUSG00000028864	Hgf	ENSMUSP00000143424	ortholog_one2one	100	1	NA	NA	NA	NA	NA
866	ENST00000222511	hsa-svRNAa*-1	0	1	0	0	ENSG00000105793	GTPBP10	ENSMUSG00000040464	Gtpbp10	ENSMUSP00000111101	ortholog_one2one	100	1	mmu-svRNAa-2	0	1	1	0
867	ENST00000222511	hsa-svRNAa*-1	0	1	0	0	ENSG00000105793	GTPBP10	ENSMUSG00000040464	Gtpbp10	ENSMUSP00000111101	ortholog_one2one	100	1	mmu-svRNAb-1	1	0	0	0
868	ENST00000222511	hsa-svRNAa-1	3	1	1	0	ENSG00000105793	GTPBP10	ENSMUSG00000040464	Gtpbp10	ENSMUSP00000111101	ortholog_one2one	100	1	mmu-svRNAa-2	0	1	1	0
869	ENST00000222511	hsa-svRNAa-1	3	1	1	0	ENSG00000105793	GTPBP10	ENSMUSG00000040464	Gtpbp10	ENSMUSP00000111101	ortholog_one2one	100	1	mmu-svRNAb-1	1	0	0	0
870	ENST00000222511	hsa-svRNAb-1	2	0	0	0	ENSG00000105793	GTPBP10	ENSMUSG00000040464	Gtpbp10	ENSMUSP00000111101	ortholog_one2one	100	1	mmu-svRNAa-2	0	1	1	0
871	ENST00000222511	hsa-svRNAb-1	2	0	0	0	ENSG00000105793	GTPBP10	ENSMUSG00000040464	Gtpbp10	ENSMUSP00000111101	ortholog_one2one	100	1	mmu-svRNAb-1	1	0	0	0
872	ENST00000222547	hsa-svRNAb-1	0	0	1	0	ENSG00000105829	BET1					NA	NA	NA	NA	NA	NA	NA
873	ENST00000222553	hsa-svRNAa-1	1	0	0	0	ENSG00000105835	NAMPT	ENSMUSG00000020572	Nampt	ENSMUSP00000020886	ortholog_one2one	100	1	NA	NA	NA	NA	NA
874	ENST00000222573	hsa-svRNAb-1	1	0	0	0	ENSG00000105855	ITGB8	ENSMUSG00000025321	Itgb8	ENSMUSP00000026360	ortholog_one2one	75	1	mmu-svRNAb-1	1	0	1	0
875	ENST00000222573	hsa-svRNAb-1	1	0	0	0	ENSG00000105855	ITGB8	ENSMUSG00000025321	Itgb8	ENSMUSP00000026360	ortholog_one2one	75	1	mmu-svRNAa-2	0	0	0	1
876	ENST00000222574	hsa-svRNAb-1	0	0	0	1	ENSG00000105856	HBP1	ENSMUSG00000002996	Hbp1	ENSMUSP00000131158	ortholog_one2one	75	1	mmu-svRNAb-1	0	0	0	1
877	ENST00000222574	hsa-svRNAb-1	0	0	0	1	ENSG00000105856	HBP1	ENSMUSG00000002996	Hbp1	ENSMUSP00000131158	ortholog_one2one	75	1	mmu-svRNAa-2	0	1	1	0
878	ENST00000222574	hsa-svRNAa-1	1	0	0	0	ENSG00000105856	HBP1	ENSMUSG00000002996	Hbp1	ENSMUSP00000131158	ortholog_one2one	75	1	mmu-svRNAb-1	0	0	0	1
879	ENST00000222574	hsa-svRNAa-1	1	0	0	0	ENSG00000105856	HBP1	ENSMUSG00000002996	Hbp1	ENSMUSP00000131158	ortholog_one2one	75	1	mmu-svRNAa-2	0	1	1	0
880	ENST00000222584	hsa-svRNAa-1	0	0	1	0	ENSG00000105866	SP4	ENSMUSG00000025323	Sp4	ENSMUSP00000152603	ortholog_one2one	100	1	NA	NA	NA	NA	NA
881	ENST00000222644	hsa-svRNAb*-1	0	0	1	0	ENSG00000105926	PALS2	ENSMUSG00000038388	Pals2	ENSMUSP00000125880	ortholog_one2one	100	1	mmu-svRNAb-1	2	0	1	0
882	ENST00000222644	hsa-svRNAb*-1	0	0	1	0	ENSG00000105926	PALS2	ENSMUSG00000038388	Pals2	ENSMUSP00000125880	ortholog_one2one	100	1	mmu-svRNAa-2	1	0	0	0
883	ENST00000222644	hsa-svRNAb-1	1	0	0	0	ENSG00000105926	PALS2	ENSMUSG00000038388	Pals2	ENSMUSP00000125880	ortholog_one2one	100	1	mmu-svRNAb-1	2	0	1	0
884	ENST00000222644	hsa-svRNAb-1	1	0	0	0	ENSG00000105926	PALS2	ENSMUSG00000038388	Pals2	ENSMUSP00000125880	ortholog_one2one	100	1	mmu-svRNAa-2	1	0	0	0
885	ENST00000222673	hsa-svRNAa-1	1	0	0	0	ENSG00000105953	OGDH	ENSMUSG00000020456	Ogdh	ENSMUSP00000091041	ortholog_one2one	100	1	mmu-svRNAa-2	1	0	0	0
886	ENST00000222690	hsa-svRNAb-1	2	0	1	0	ENSG00000105968	H2AZ2	ENSMUSG00000041126	H2az2	ENSMUSP00000105359	ortholog_one2one	100	1	NA	NA	NA	NA	NA
887	ENST00000222690	hsa-svRNAa-1	0	1	0	0	ENSG00000105968	H2AZ2	ENSMUSG00000041126	H2az2	ENSMUSP00000105359	ortholog_one2one	100	1	NA	NA	NA	NA	NA
888	ENST00000222693	hsa-svRNAb-1	0	1	0	0	ENSG00000105971	CAV2	ENSMUSG00000000058	Cav2	ENSMUSP00000000058	ortholog_one2one	100	1	NA	NA	NA	NA	NA
889	ENST00000222753	hsa-svRNAa-1	2	1	0	0	NA	NA	NA	NA	NA	NA	NA	NA	mmu-svRNAa*-1	0	0	1	0
890	ENST00000222753	hsa-svRNAa-1	2	1	0	0	NA	NA	NA	NA	NA	NA	NA	NA	mmu-svRNAb-1	0	0	1	0
891	ENST00000222753	hsa-svRNAa-1	2	1	0	0	NA	NA	NA	NA	NA	NA	NA	NA	mmu-svRNAa-2	2	1	0	0
892	ENST00000222753	hsa-svRNAb-1	1	0	0	0	NA	NA	NA	NA	NA	NA	NA	NA	mmu-svRNAa*-1	0	0	1	0
893	ENST00000222753	hsa-svRNAb-1	1	0	0	0	NA	NA	NA	NA	NA	NA	NA	NA	mmu-svRNAb-1	0	0	1	0
894	ENST00000222753	hsa-svRNAb-1	1	0	0	0	NA	NA	NA	NA	NA	NA	NA	NA	mmu-svRNAa-2	2	1	0	0
895	ENST00000222753	hsa-svRNAa*-1	2	0	0	0	NA	NA	NA	NA	NA	NA	NA	NA	mmu-svRNAa*-1	0	0	1	0
896	ENST00000222753	hsa-svRNAa*-1	2	0	0	0	NA	NA	NA	NA	NA	NA	NA	NA	mmu-svRNAb-1	0	0	1	0
897	ENST00000222753	hsa-svRNAa*-1	2	0	0	0	NA	NA	NA	NA	NA	NA	NA	NA	mmu-svRNAa-2	2	1	0	0
898	ENST00000222761	hsa-svRNAb-1	0	0	1	0	ENSG00000106038	EVX1	ENSMUSG00000005503	Evx1	ENSMUSP00000031787	ortholog_one2one	100	1	mmu-svRNAa*-1	0	0	1	0
899	ENST00000222761	hsa-svRNAb-1	0	0	1	0	ENSG00000106038	EVX1	ENSMUSG00000005503	Evx1	ENSMUSP00000031787	ortholog_one2one	100	1	mmu-svRNAb*-2	1	0	0	0
900	ENST00000222761	hsa-svRNAb-1	0	0	1	0	ENSG00000106038	EVX1	ENSMUSG00000005503	Evx1	ENSMUSP00000031787	ortholog_one2one	100	1	mmu-svRNAa-2	0	0	0	1
901	ENST00000222761	hsa-svRNAa-1	1	1	1	0	ENSG00000106038	EVX1	ENSMUSG00000005503	Evx1	ENSMUSP00000031787	ortholog_one2one	100	1	mmu-svRNAa*-1	0	0	1	0
902	ENST00000222761	hsa-svRNAa-1	1	1	1	0	ENSG00000106038	EVX1	ENSMUSG00000005503	Evx1	ENSMUSP00000031787	ortholog_one2one	100	1	mmu-svRNAb*-2	1	0	0	0
903	ENST00000222761	hsa-svRNAa-1	1	1	1	0	ENSG00000106038	EVX1	ENSMUSG00000005503	Evx1	ENSMUSP00000031787	ortholog_one2one	100	1	mmu-svRNAa-2	0	0	0	1
904	ENST00000222761	hsa-svRNAa*-1	0	0	1	0	ENSG00000106038	EVX1	ENSMUSG00000005503	Evx1	ENSMUSP00000031787	ortholog_one2one	100	1	mmu-svRNAa*-1	0	0	1	0
905	ENST00000222761	hsa-svRNAa*-1	0	0	1	0	ENSG00000106038	EVX1	ENSMUSG00000005503	Evx1	ENSMUSP00000031787	ortholog_one2one	100	1	mmu-svRNAb*-2	1	0	0	0
906	ENST00000222761	hsa-svRNAa*-1	0	0	1	0	ENSG00000106038	EVX1	ENSMUSG00000005503	Evx1	ENSMUSP00000031787	ortholog_one2one	100	1	mmu-svRNAa-2	0	0	0	1
907	ENST00000222803	hsa-svRNAa-1	7	0	0	0	ENSG00000106080	FKBP14	ENSMUSG00000038074	Fkbp14	ENSMUSP00000046070	ortholog_one2one	100	1	mmu-svRNAa-2	1	0	0	0
908	ENST00000222812	hsa-svRNAa-1	0	1	1	0	ENSG00000106089	STX1A	ENSMUSG00000007207	Stx1a	ENSMUSP00000005509	ortholog_one2one	100	1	NA	NA	NA	NA	NA
909	ENST00000222823	hsa-svRNAa-1	0	0	1	0	ENSG00000106100	NOD1	ENSMUSG00000038058	Nod1	ENSMUSP00000055747	ortholog_one2one	100	1	NA	NA	NA	NA	NA
910	ENST00000222902	hsa-svRNAb-1	0	0	1	0	ENSG00000106178	CCL24	ENSMUSG00000004814	Ccl24	ENSMUSP00000004936	ortholog_one2one	100	1	mmu-svRNAb-1	1	0	0	0
911	ENST00000222902	hsa-svRNAa-1	2	0	1	0	ENSG00000106178	CCL24	ENSMUSG00000004814	Ccl24	ENSMUSP00000004936	ortholog_one2one	100	1	mmu-svRNAb-1	1	0	0	0
912	ENST00000222990	hsa-svRNAa-1	3	1	0	0	ENSG00000106266	SNX8	ENSMUSG00000029560	Snx8	ENSMUSP00000031539	ortholog_one2one	75	1	mmu-svRNAb-1	0	0	1	0
913	ENST00000222990	hsa-svRNAb-1	1	0	1	0	ENSG00000106266	SNX8	ENSMUSG00000029560	Snx8	ENSMUSP00000031539	ortholog_one2one	75	1	mmu-svRNAb-1	0	0	1	0
914	ENST00000223023	hsa-svRNAb*-1	1	0	0	0	ENSG00000106299	WASL	ENSMUSG00000029684	Wasl	ENSMUSP00000031695	ortholog_one2one	100	1	mmu-svRNAa-2	0	1	0	0
915	ENST00000223023	hsa-svRNAb*-1	1	0	0	0	ENSG00000106299	WASL	ENSMUSG00000029684	Wasl	ENSMUSP00000031695	ortholog_one2one	100	1	mmu-svRNAb-1	1	0	0	0
916	ENST00000223023	hsa-svRNAb-1	1	0	0	0	ENSG00000106299	WASL	ENSMUSG00000029684	Wasl	ENSMUSP00000031695	ortholog_one2one	100	1	mmu-svRNAa-2	0	1	0	0
917	ENST00000223023	hsa-svRNAb-1	1	0	0	0	ENSG00000106299	WASL	ENSMUSG00000029684	Wasl	ENSMUSP00000031695	ortholog_one2one	100	1	mmu-svRNAb-1	1	0	0	0
918	ENST00000223051	hsa-svRNAa-1	1	0	0	0	ENSG00000106327	TFR2	ENSMUSG00000029716	Tfr2	ENSMUSP00000142720	ortholog_one2one	100	1	mmu-svRNAb-1	0	1	0	0
919	ENST00000223073	hsa-svRNAb-1	2	2	1	3	ENSG00000106344	RBM28	ENSMUSG00000029701	Rbm28	ENSMUSP00000007993	ortholog_one2one	100	1	mmu-svRNAb-1	2	0	0	0
920	ENST00000223073	hsa-svRNAb-1	2	2	1	3	ENSG00000106344	RBM28	ENSMUSG00000029701	Rbm28	ENSMUSP00000007993	ortholog_one2one	100	1	mmu-svRNAa-2	2	1	0	0
921	ENST00000223073	hsa-svRNAa-1	6	2	3	0	ENSG00000106344	RBM28	ENSMUSG00000029701	Rbm28	ENSMUSP00000007993	ortholog_one2one	100	1	mmu-svRNAb-1	2	0	0	0
922	ENST00000223073	hsa-svRNAa-1	6	2	3	0	ENSG00000106344	RBM28	ENSMUSG00000029701	Rbm28	ENSMUSP00000007993	ortholog_one2one	100	1	mmu-svRNAa-2	2	1	0	0
923	ENST00000223073	hsa-svRNAb*-1	0	1	0	0	ENSG00000106344	RBM28	ENSMUSG00000029701	Rbm28	ENSMUSP00000007993	ortholog_one2one	100	1	mmu-svRNAb-1	2	0	0	0
924	ENST00000223073	hsa-svRNAb*-1	0	1	0	0	ENSG00000106344	RBM28	ENSMUSG00000029701	Rbm28	ENSMUSP00000007993	ortholog_one2one	100	1	mmu-svRNAa-2	2	1	0	0
925	ENST00000223095	hsa-svRNAa-1	1	2	0	0	ENSG00000106366	SERPINE1	ENSMUSG00000037411	Serpine1	ENSMUSP00000039586	ortholog_one2one	100	1	NA	NA	NA	NA	NA
926	ENST00000223114	hsa-svRNAb-1	1	0	0	0	ENSG00000106384	MOGAT3					NA	NA	NA	NA	NA	NA	NA
927	ENST00000223114	hsa-svRNAa-1	3	0	0	0	ENSG00000106384	MOGAT3					NA	NA	NA	NA	NA	NA	NA
928	ENST00000223122	hsa-svRNAa-1	0	1	0	0	ENSG00000106392	C1GALT1	ENSMUSG00000042460	C1galt1	ENSMUSP00000047931	ortholog_one2one	50	1	mmu-svRNAa-2	0	1	0	0
929	ENST00000223122	hsa-svRNAb-1	1	0	0	0	ENSG00000106392	C1GALT1	ENSMUSG00000042460	C1galt1	ENSMUSP00000047931	ortholog_one2one	50	1	mmu-svRNAa-2	0	1	0	0
930	ENST00000223129	hsa-svRNAa-1	3	0	0	0	ENSG00000106399	RPA3	ENSMUSG00000012483	Rpa3	ENSMUSP00000012627	ortholog_one2one	100	1	NA	NA	NA	NA	NA
931	ENST00000223129	hsa-svRNAb-1	0	1	0	0	ENSG00000106399	RPA3	ENSMUSG00000012483	Rpa3	ENSMUSP00000012627	ortholog_one2one	100	1	NA	NA	NA	NA	NA
932	ENST00000223145	hsa-svRNAb-1	2	0	0	0	ENSG00000106415	GLCCI1	ENSMUSG00000029638	Glcci1	ENSMUSP00000069444	ortholog_one2one	100	1	mmu-svRNAb-1	3	0	0	0
933	ENST00000223208	hsa-svRNAa-1	1	0	1	0	ENSG00000106477	CEP41	ENSMUSG00000029790	Cep41	ENSMUSP00000031810	ortholog_one2one	100	1	mmu-svRNAb-1	0	0	1	0
934	ENST00000223210	hsa-svRNAa-1	2	0	0	0	ENSG00000106479	ZNF862					NA	NA	mmu-svRNAa-2	0	1	0	0
935	ENST00000223210	hsa-svRNAa-1	2	0	0	0	ENSG00000106479	ZNF862					NA	NA	mmu-svRNAb*-2	0	1	0	0
936	ENST00000223210	hsa-svRNAb-1	0	0	1	0	ENSG00000106479	ZNF862					NA	NA	mmu-svRNAa-2	0	1	0	0
937	ENST00000223210	hsa-svRNAb-1	0	0	1	0	ENSG00000106479	ZNF862					NA	NA	mmu-svRNAb*-2	0	1	0	0
938	ENST00000223271	hsa-svRNAa-1	1	1	0	0	ENSG00000106538	RARRES2	ENSMUSG00000009281	Rarres2	ENSMUSP00000009425	ortholog_one2one	100	1	NA	NA	NA	NA	NA
939	ENST00000223273	hsa-svRNAa-1	3	0	1	0	ENSG00000241127	YAE1	ENSMUSG00000075054	Yae1d1	ENSMUSP00000097324	ortholog_one2one	100	1	mmu-svRNAa-2	0	1	0	0
940	ENST00000223273	hsa-svRNAb-1	1	0	1	0	ENSG00000241127	YAE1	ENSMUSG00000075054	Yae1d1	ENSMUSP00000097324	ortholog_one2one	100	1	mmu-svRNAa-2	0	1	0	0
941	ENST00000223321	hsa-svRNAa-1	1	0	0	0	ENSG00000106588	PSMA2	ENSMUSG00000015671	Psma2	ENSMUSP00000129767	ortholog_one2one	100	1	NA	NA	NA	NA	NA
942	ENST00000223341	hsa-svRNAb-1	1	0	0	0	NA	NA	NA	NA	NA	NA	NA	NA	mmu-svRNAa-2	1	0	0	0
943	ENST00000223341	hsa-svRNAa-1	3	0	0	0	NA	NA	NA	NA	NA	NA	NA	NA	mmu-svRNAa-2	1	0	0	0
944	ENST00000223369	hsa-svRNAa-1	2	0	1	0	ENSG00000106636	YKT6	ENSMUSG00000002741	Ykt6	ENSMUSP00000002818	ortholog_one2one	100	1	mmu-svRNAb-1	0	0	1	0
945	ENST00000223369	hsa-svRNAa-1	2	0	1	0	ENSG00000106636	YKT6	ENSMUSG00000002741	Ykt6	ENSMUSP00000002818	ortholog_one2one	100	1	mmu-svRNAa-2	1	0	1	0
946	ENST00000223369	hsa-svRNAb-1	0	0	1	0	ENSG00000106636	YKT6	ENSMUSG00000002741	Ykt6	ENSMUSP00000002818	ortholog_one2one	100	1	mmu-svRNAb-1	0	0	1	0
947	ENST00000223369	hsa-svRNAb-1	0	0	1	0	ENSG00000106636	YKT6	ENSMUSG00000002741	Ykt6	ENSMUSP00000002818	ortholog_one2one	100	1	mmu-svRNAa-2	1	0	1	0
948	ENST00000223398	hsa-svRNAa-1	2	0	2	0	ENSG00000106665	CLIP2	ENSMUSG00000063146	Clip2	ENSMUSP00000098212	ortholog_one2one	100	1	mmu-svRNAa-2	1	0	0	0
949	ENST00000223398	hsa-svRNAa-1	2	0	2	0	ENSG00000106665	CLIP2	ENSMUSG00000063146	Clip2	ENSMUSP00000098212	ortholog_one2one	100	1	mmu-svRNAb*-2	1	0	0	0
950	ENST00000223398	hsa-svRNAa-1	2	0	2	0	ENSG00000106665	CLIP2	ENSMUSG00000063146	Clip2	ENSMUSP00000098212	ortholog_one2one	100	1	mmu-svRNAb-1	1	0	0	0
951	ENST00000223459	hsa-svRNAb-1	0	1	0	0	ENSG00000229809	ZNF688	ENSMUSG00000045251	Zfp688	ENSMUSP00000101907	ortholog_one2one	100	1	NA	NA	NA	NA	NA
952	ENST00000223459	hsa-svRNAa-1	3	1	0	0	ENSG00000229809	ZNF688	ENSMUSG00000045251	Zfp688	ENSMUSP00000101907	ortholog_one2one	100	1	NA	NA	NA	NA	NA
953	ENST00000223500	hsa-svRNAa-1	1	0	0	0	ENSG00000086065	CHMP5	ENSMUSG00000028419	Chmp5	ENSMUSP00000030128	ortholog_one2one	100	1	NA	NA	NA	NA	NA
954	ENST00000223528	hsa-svRNAb-1	2	0	0	0	ENSG00000106692	FKTN	ENSMUSG00000028414	Fktn	ENSMUSP00000152867	ortholog_one2one	100	1	mmu-svRNAa-2	1	0	0	0
955	ENST00000223528	hsa-svRNAb-1	2	0	0	0	ENSG00000106692	FKTN	ENSMUSG00000028414	Fktn	ENSMUSP00000152867	ortholog_one2one	100	1	mmu-svRNAb-1	1	0	0	0
956	ENST00000223528	hsa-svRNAa-1	1	0	0	0	ENSG00000106692	FKTN	ENSMUSG00000028414	Fktn	ENSMUSP00000152867	ortholog_one2one	100	1	mmu-svRNAa-2	1	0	0	0
957	ENST00000223528	hsa-svRNAa-1	1	0	0	0	ENSG00000106692	FKTN	ENSMUSG00000028414	Fktn	ENSMUSP00000152867	ortholog_one2one	100	1	mmu-svRNAb-1	1	0	0	0
958	ENST00000223795	hsa-svRNAa-1	2	0	0	0	ENSG00000106952	TNFSF8	ENSMUSG00000028362	Tnfsf8	ENSMUSP00000030047	ortholog_one2one	100	1	mmu-svRNAb-1	0	0	2	0
959	ENST00000223795	hsa-svRNAb-1	2	0	0	0	ENSG00000106952	TNFSF8	ENSMUSG00000028362	Tnfsf8	ENSMUSP00000030047	ortholog_one2one	100	1	mmu-svRNAb-1	0	0	2	0
960	ENST00000223864	hsa-svRNAb-1	0	1	0	1	ENSG00000107020	PLGRKT	ENSMUSG00000016495	Plgrkt	ENSMUSP00000120466	ortholog_one2one	100	1	NA	NA	NA	NA	NA
961	ENST00000224073	hsa-svRNAa-1	1	0	0	0	ENSG00000107223	EDF1	ENSMUSG00000015092	Edf1	ENSMUSP00000015236	ortholog_one2one	100	1	mmu-svRNAb-1	0	0	1	0
962	ENST00000224140	hsa-svRNAa-1	1	0	0	0	ENSG00000107290	SETX	ENSMUSG00000043535	Setx	ENSMUSP00000051492	ortholog_one2one	100	1	mmu-svRNAa-2	2	1	0	0
963	ENST00000224140	hsa-svRNAb-1	0	1	0	0	ENSG00000107290	SETX	ENSMUSG00000043535	Setx	ENSMUSP00000051492	ortholog_one2one	100	1	mmu-svRNAa-2	2	1	0	0
964	ENST00000224167	hsa-svRNAa-1	0	0	0	1	NA	NA	NA	NA	NA	NA	NA	NA	NA	NA	NA	NA	NA
965	ENST00000224181	hsa-svRNAa-1	1	0	0	0	NA	NA	NA	NA	NA	NA	NA	NA	NA	NA	NA	NA	NA
966	ENST00000224600	hsa-svRNAb-1	0	0	1	0	NA	NA	NA	NA	NA	NA	NA	NA	mmu-svRNAb-1	0	0	1	0
967	ENST00000224605	hsa-svRNAa-1	0	0	1	0	NA	NA	NA	NA	NA	NA	NA	NA	NA	NA	NA	NA	NA
968	ENST00000224756	hsa-svRNAb-1	1	0	0	0	ENSG00000107771	CCSER2	ENSMUSG00000058690	Ccser2	ENSMUSP00000068550	ortholog_one2one	75	1	mmu-svRNAb-1	1	0	0	0
969	ENST00000224756	hsa-svRNAb-1	1	0	0	0	ENSG00000107771	CCSER2	ENSMUSG00000058690	Ccser2	ENSMUSP00000068550	ortholog_one2one	75	1	mmu-svRNAa-2	0	1	1	0
970	ENST00000224756	hsa-svRNAb*-1	1	0	0	0	ENSG00000107771	CCSER2	ENSMUSG00000058690	Ccser2	ENSMUSP00000068550	ortholog_one2one	75	1	mmu-svRNAb-1	1	0	0	0
971	ENST00000224756	hsa-svRNAb*-1	1	0	0	0	ENSG00000107771	CCSER2	ENSMUSG00000058690	Ccser2	ENSMUSP00000068550	ortholog_one2one	75	1	mmu-svRNAa-2	0	1	1	0
972	ENST00000224862	hsa-svRNAb-1	0	0	1	0	NA	NA	NA	NA	NA	NA	NA	NA	NA	NA	NA	NA	NA
973	ENST00000224950	hsa-svRNAb-1	2	0	0	0	ENSG00000107960	STN1	ENSMUSG00000042694	Stn1	ENSMUSP00000040944	ortholog_one2one	100	1	mmu-svRNAb-1	0	1	0	0
974	ENST00000224950	hsa-svRNAb-1	2	0	0	0	ENSG00000107960	STN1	ENSMUSG00000042694	Stn1	ENSMUSP00000040944	ortholog_one2one	100	1	mmu-svRNAa-2	0	1	0	0
975	ENST00000224950	hsa-svRNAa-1	4	4	0	0	ENSG00000107960	STN1	ENSMUSG00000042694	Stn1	ENSMUSP00000040944	ortholog_one2one	100	1	mmu-svRNAb-1	0	1	0	0
976	ENST00000224950	hsa-svRNAa-1	4	4	0	0	ENSG00000107960	STN1	ENSMUSG00000042694	Stn1	ENSMUSP00000040944	ortholog_one2one	100	1	mmu-svRNAa-2	0	1	0	0
977	ENST00000225174	hsa-svRNAa-1	1	1	0	0	ENSG00000108179	PPIF	ENSMUSG00000021868	Ppif	ENSMUSP00000022419	ortholog_one2one	75	1	mmu-svRNAb-1	1	0	0	0
978	ENST00000225174	hsa-svRNAb-1	1	0	1	0	ENSG00000108179	PPIF	ENSMUSG00000021868	Ppif	ENSMUSP00000022419	ortholog_one2one	75	1	mmu-svRNAb-1	1	0	0	0
979	ENST00000225235	hsa-svRNAb*-1	1	0	0	0	ENSG00000108239	TBC1D12	ENSMUSG00000048720	Tbc1d12	ENSMUSP00000037884	ortholog_one2one	100	1	mmu-svRNAb-1	0	0	1	0
980	ENST00000225235	hsa-svRNAb-1	0	0	1	0	ENSG00000108239	TBC1D12	ENSMUSG00000048720	Tbc1d12	ENSMUSP00000037884	ortholog_one2one	100	1	mmu-svRNAb-1	0	0	1	0
981	ENST00000225275	hsa-svRNAa-1	1	1	0	1	ENSG00000005381	MPO	ENSMUSG00000009350	Mpo	ENSMUSP00000020779	ortholog_one2one	100	1	NA	NA	NA	NA	NA
982	ENST00000225276	hsa-svRNAa-1	1	0	0	0	ENSG00000070731	ST6GALNAC2	ENSMUSG00000057286	St6galnac2	ENSMUSP00000078501	ortholog_one2one	100	1	NA	NA	NA	NA	NA
983	ENST00000225282	hsa-svRNAb-1	1	0	0	1	NA	NA	NA	NA	NA	NA	NA	NA	NA	NA	NA	NA	NA
984	ENST00000225296	hsa-svRNAb-1	1	0	0	0	ENSG00000005100	DHX33	ENSMUSG00000040620	Dhx33	ENSMUSP00000104167	ortholog_one2one	100	1	mmu-svRNAb-1	1	0	1	1
985	ENST00000225296	hsa-svRNAa-1	2	0	0	0	ENSG00000005100	DHX33	ENSMUSG00000040620	Dhx33	ENSMUSP00000104167	ortholog_one2one	100	1	mmu-svRNAb-1	1	0	1	1
986	ENST00000225308	hsa-svRNAa-1	0	1	0	0	ENSG00000013306	SLC25A39	ENSMUSG00000018677	Slc25a39	ENSMUSP00000018821	ortholog_one2one	100	1	NA	NA	NA	NA	NA
987	ENST00000225371	hsa-svRNAa-1	1	1	0	0	ENSG00000121053	EPX	ENSMUSG00000052234	Epx	ENSMUSP00000050497	ortholog_one2one	100	1	mmu-svRNAb*-2	0	1	0	0
988	ENST00000225388	hsa-svRNAa-1	0	0	1	0	ENSG00000108256	NUFIP2	ENSMUSG00000037857	Nufip2	ENSMUSP00000137922	ortholog_one2one	100	1	mmu-svRNAb-1	3	0	1	0
989	ENST00000225388	hsa-svRNAa-1	0	0	1	0	ENSG00000108256	NUFIP2	ENSMUSG00000037857	Nufip2	ENSMUSP00000137922	ortholog_one2one	100	1	mmu-svRNAa-2	1	0	0	1
990	ENST00000225388	hsa-svRNAb-1	1	1	1	0	ENSG00000108256	NUFIP2	ENSMUSG00000037857	Nufip2	ENSMUSP00000137922	ortholog_one2one	100	1	mmu-svRNAb-1	3	0	1	0
991	ENST00000225388	hsa-svRNAb-1	1	1	1	0	ENSG00000108256	NUFIP2	ENSMUSG00000037857	Nufip2	ENSMUSP00000137922	ortholog_one2one	100	1	mmu-svRNAa-2	1	0	0	1
992	ENST00000225394	hsa-svRNAb-1	1	0	0	0	ENSG00000108262	GIT1	ENSMUSG00000011877	Git1	ENSMUSP00000037210	ortholog_one2one	100	1	mmu-svRNAa-2	1	1	0	1
993	ENST00000225394	hsa-svRNAa-1	2	0	0	0	ENSG00000108262	GIT1	ENSMUSG00000011877	Git1	ENSMUSP00000037210	ortholog_one2one	100	1	mmu-svRNAa-2	1	1	0	1
994	ENST00000225402	hsa-svRNAb-1	0	0	0	1	NA	NA	NA	NA	NA	NA	NA	NA	NA	NA	NA	NA	NA
995	ENST00000225428	hsa-svRNAa-1	1	0	0	0	NA	NA	NA	NA	NA	NA	NA	NA	NA	NA	NA	NA	NA
996	ENST00000225428	hsa-svRNAb*-1	1	0	0	0	NA	NA	NA	NA	NA	NA	NA	NA	NA	NA	NA	NA	NA
997	ENST00000225441	hsa-svRNAb-1	1	0	0	0	ENSG00000108309	RUNDC3A	ENSMUSG00000006575	Rundc3a	ENSMUSP00000006750	ortholog_one2one	100	1	mmu-svRNAb-1	1	0	0	0
998	ENST00000225512	hsa-svRNAa-1	2	0	0	0	ENSG00000108379	WNT3	ENSMUSG00000000125	Wnt3	ENSMUSP00000000127	ortholog_one2one	100	1	mmu-svRNAa-2	0	2	0	0
999	ENST00000225512	hsa-svRNAa-1	2	0	0	0	ENSG00000108379	WNT3	ENSMUSG00000000125	Wnt3	ENSMUSP00000000127	ortholog_one2one	100	1	mmu-svRNAb-1	1	0	0	0
1000	ENST00000225512	hsa-svRNAb-1	1	1	0	0	ENSG00000108379	WNT3	ENSMUSG00000000125	Wnt3	ENSMUSP00000000127	ortholog_one2one	100	1	mmu-svRNAa-2	0	2	0	0
1001	ENST00000225512	hsa-svRNAb-1	1	1	0	0	ENSG00000108379	WNT3	ENSMUSG00000000125	Wnt3	ENSMUSP00000000127	ortholog_one2one	100	1	mmu-svRNAb-1	1	0	0	0
1002	ENST00000225519	hsa-svRNAb-1	3	0	0	0	ENSG00000197417	SHPK	ENSMUSG00000005951	Shpk	ENSMUSP00000006105	ortholog_one2one	100	1	mmu-svRNAa-2	1	0	0	0
1003	ENST00000225519	hsa-svRNAa-1	4	0	0	0	ENSG00000197417	SHPK	ENSMUSG00000005951	Shpk	ENSMUSP00000006105	ortholog_one2one	100	1	mmu-svRNAa-2	1	0	0	0
1004	ENST00000225525	hsa-svRNAa-1	1	0	0	0	ENSG00000213977	TAX1BP3	ENSMUSG00000040158	Tax1bp3	ENSMUSP00000047410	ortholog_one2one	100	1	mmu-svRNAa-2	0	0	1	0
1005	ENST00000225538	hsa-svRNAb-1	0	0	1	0	ENSG00000108405	P2RX1	ENSMUSG00000020787	P2rx1	ENSMUSP00000021141	ortholog_one2one	100	1	NA	NA	NA	NA	NA
1006	ENST00000225538	hsa-svRNAa-1	0	3	0	0	ENSG00000108405	P2RX1	ENSMUSG00000020787	P2rx1	ENSMUSP00000021141	ortholog_one2one	100	1	NA	NA	NA	NA	NA
1007	ENST00000225567	hsa-svRNAa-1	0	0	1	0	ENSG00000108433	GOSR2	ENSMUSG00000020946	Gosr2	ENSMUSP00000021329	ortholog_one2one	75	1	mmu-svRNAb-1	1	0	0	0
1008	ENST00000225573	hsa-svRNAa-1	2	0	0	0	ENSG00000108439	PNPO	ENSMUSG00000018659	Pnpo	ENSMUSP00000018803	ortholog_one2one	100	1	NA	NA	NA	NA	NA
1009	ENST00000225573	hsa-svRNAb-1	0	0	1	0	ENSG00000108439	PNPO	ENSMUSG00000018659	Pnpo	ENSMUSP00000018803	ortholog_one2one	100	1	NA	NA	NA	NA	NA
1010	ENST00000225576	hsa-svRNAb*-1	1	0	0	0	ENSG00000175106	TVP23C	ENSMUSG00000014177	Tvp23b	ENSMUSP00000014321	ortholog_one2many	100	1	NA	NA	NA	NA	NA
1011	ENST00000225576	hsa-svRNAa-1	0	0	0	1	ENSG00000175106	TVP23C	ENSMUSG00000014177	Tvp23b	ENSMUSP00000014321	ortholog_one2many	100	1	NA	NA	NA	NA	NA
1012	ENST00000225609	hsa-svRNAa-1	2	0	0	0	ENSG00000108474	PIGL	ENSMUSG00000014245	Pigl	ENSMUSP00000014389	ortholog_one2one	100	1	mmu-svRNAa-2	0	1	0	0
1013	ENST00000225609	hsa-svRNAb*-1	0	1	0	0	ENSG00000108474	PIGL	ENSMUSG00000014245	Pigl	ENSMUSP00000014389	ortholog_one2one	100	1	mmu-svRNAa-2	0	1	0	0
1014	ENST00000225609	hsa-svRNAb-1	1	0	1	0	ENSG00000108474	PIGL	ENSMUSG00000014245	Pigl	ENSMUSP00000014389	ortholog_one2one	100	1	mmu-svRNAa-2	0	1	0	0
1015	ENST00000225655	hsa-svRNAb-1	1	0	0	0	ENSG00000108518	PFN1	ENSMUSG00000018293	Pfn1	ENSMUSP00000018437	ortholog_one2one	100	1	NA	NA	NA	NA	NA
1016	ENST00000225665	hsa-svRNAa-1	2	2	2	0	ENSG00000108528	SLC25A11	ENSMUSG00000014606	Slc25a11	ENSMUSP00000014750	ortholog_one2one	100	1	mmu-svRNAa-2	1	0	0	0
1017	ENST00000225665	hsa-svRNAb-1	1	0	0	0	ENSG00000108528	SLC25A11	ENSMUSG00000014606	Slc25a11	ENSMUSP00000014750	ortholog_one2one	100	1	mmu-svRNAa-2	1	0	0	0
1018	ENST00000225688	hsa-svRNAa*-1	1	0	0	0	ENSG00000108551	RASD1	ENSMUSG00000049892	Rasd1	ENSMUSP00000051959	ortholog_one2one	100	1	NA	NA	NA	NA	NA
1019	ENST00000225688	hsa-svRNAa-1	2	0	0	0	ENSG00000108551	RASD1	ENSMUSG00000049892	Rasd1	ENSMUSP00000051959	ortholog_one2one	100	1	NA	NA	NA	NA	NA
1020	ENST00000225688	hsa-svRNAb*-1	0	1	0	0	ENSG00000108551	RASD1	ENSMUSG00000049892	Rasd1	ENSMUSP00000051959	ortholog_one2one	100	1	NA	NA	NA	NA	NA
1021	ENST00000225719	hsa-svRNAb-1	0	2	1	0	ENSG00000108582	CPD	ENSMUSG00000020841	Cpd	ENSMUSP00000021201	ortholog_one2one	75	1	mmu-svRNAb-1	0	0	0	1
1022	ENST00000225719	hsa-svRNAa-1	1	1	0	0	ENSG00000108582	CPD	ENSMUSG00000020841	Cpd	ENSMUSP00000021201	ortholog_one2one	75	1	mmu-svRNAb-1	0	0	0	1
1023	ENST00000225724	hsa-svRNAb-1	2	0	0	0	ENSG00000108587	GOSR1	ENSMUSG00000010392	Gosr1	ENSMUSP00000010536	ortholog_one2one	50	1	mmu-svRNAb-1	0	0	1	0
1024	ENST00000225724	hsa-svRNAb-1	2	0	0	0	ENSG00000108587	GOSR1	ENSMUSG00000010392	Gosr1	ENSMUSP00000010536	ortholog_one2one	50	1	mmu-svRNAa-2	1	0	0	0
1025	ENST00000225724	hsa-svRNAb*-1	0	0	1	0	ENSG00000108587	GOSR1	ENSMUSG00000010392	Gosr1	ENSMUSP00000010536	ortholog_one2one	50	1	mmu-svRNAb-1	0	0	1	0
1026	ENST00000225724	hsa-svRNAb*-1	0	0	1	0	ENSG00000108587	GOSR1	ENSMUSG00000010392	Gosr1	ENSMUSP00000010536	ortholog_one2one	50	1	mmu-svRNAa-2	1	0	0	0
1027	ENST00000225724	hsa-svRNAa-1	5	2	2	1	ENSG00000108587	GOSR1	ENSMUSG00000010392	Gosr1	ENSMUSP00000010536	ortholog_one2one	50	1	mmu-svRNAb-1	0	0	1	0
1028	ENST00000225724	hsa-svRNAa-1	5	2	2	1	ENSG00000108587	GOSR1	ENSMUSG00000010392	Gosr1	ENSMUSP00000010536	ortholog_one2one	50	1	mmu-svRNAa-2	1	0	0	0
1029	ENST00000225726	hsa-svRNAb-1	1	0	0	0	ENSG00000108588	CCDC47	ENSMUSG00000078622	Ccdc47	ENSMUSP00000002043	ortholog_one2one	75	1	mmu-svRNAb-1	1	1	0	0
1030	ENST00000225729	hsa-svRNAa-1	1	0	0	1	ENSG00000108591	DRG2	ENSMUSG00000020537	Drg2	ENSMUSP00000018568	ortholog_one2one	100	1	mmu-svRNAb-1	1	0	0	0
1031	ENST00000225737	hsa-svRNAb-1	1	0	0	1	ENSG00000108599	AKAP10	ENSMUSG00000047804	Akap10	ENSMUSP00000099710	ortholog_one2one	25	1	NA	NA	NA	NA	NA
1032	ENST00000225777	hsa-svRNAb-1	1	0	0	0	ENSG00000108639	SYNGR2	ENSMUSG00000048277	Syngr2	ENSMUSP00000026649	ortholog_one2one	100	1	mmu-svRNAb-1	0	0	1	0
1033	ENST00000225777	hsa-svRNAb-1	1	0	0	0	ENSG00000108639	SYNGR2	ENSMUSG00000048277	Syngr2	ENSMUSP00000026649	ortholog_one2one	100	1	mmu-svRNAa-2	1	0	0	0
1034	ENST00000225777	hsa-svRNAa-1	3	0	1	0	ENSG00000108639	SYNGR2	ENSMUSG00000048277	Syngr2	ENSMUSP00000026649	ortholog_one2one	100	1	mmu-svRNAb-1	0	0	1	0
1035	ENST00000225777	hsa-svRNAa-1	3	0	1	0	ENSG00000108639	SYNGR2	ENSMUSG00000048277	Syngr2	ENSMUSP00000026649	ortholog_one2one	100	1	mmu-svRNAa-2	1	0	0	0
1036	ENST00000225792	hsa-svRNAb-1	0	1	0	0	ENSG00000108654	DDX5	ENSMUSG00000020719	Ddx5	ENSMUSP00000021062	ortholog_one2one	100	1	NA	NA	NA	NA	NA
1037	ENST00000225792	hsa-svRNAa-1	1	0	0	0	ENSG00000108654	DDX5	ENSMUSG00000020719	Ddx5	ENSMUSP00000021062	ortholog_one2one	100	1	NA	NA	NA	NA	NA
1038	ENST00000225842	hsa-svRNAa-1	1	0	0	0	ENSG00000108702	CCL1					NA	NA	mmu-svRNAb-1	1	0	0	0
1039	ENST00000225844	hsa-svRNAb-1	1	0	0	0	ENSG00000181374	CCL13					NA	NA	NA	NA	NA	NA	NA
1040	ENST00000225873	hsa-svRNAb-1	1	0	0	0	ENSG00000108733	PEX12	ENSMUSG00000018733	Pex12	ENSMUSP00000018877	ortholog_one2one	50	1	NA	NA	NA	NA	NA
1041	ENST00000225893	hsa-svRNAa*-1	0	0	1	0	NA	NA	NA	NA	NA	NA	NA	NA	mmu-svRNAa-2	0	1	0	0
1042	ENST00000225893	hsa-svRNAb*-1	0	0	0	1	NA	NA	NA	NA	NA	NA	NA	NA	mmu-svRNAa-2	0	1	0	0
1043	ENST00000225899	hsa-svRNAa-1	0	0	1	0	ENSG00000108759	KRT32	ENSMUSG00000046095	Krt32	ENSMUSP00000103042	ortholog_one2one	100	1	mmu-svRNAa-2	1	0	0	0
1044	ENST00000225916	hsa-svRNAa-1	3	1	0	0	ENSG00000108773	KAT2A	ENSMUSG00000020918	Kat2a	ENSMUSP00000099407	ortholog_one2one	100	1	mmu-svRNAa-2	0	1	0	0
1045	ENST00000225941	hsa-svRNAb-1	1	0	0	0	ENSG00000108798	ABI3	ENSMUSG00000018381	Abi3	ENSMUSP00000061893	ortholog_one2one	100	1	NA	NA	NA	NA	NA
1046	ENST00000225964	hsa-svRNAb*-1	1	0	0	0	ENSG00000108821	COL1A1	ENSMUSG00000001506	Col1a1	ENSMUSP00000001547	ortholog_one2one	100	1	mmu-svRNAa-2	0	0	1	0
1047	ENST00000225964	hsa-svRNAa-1	3	0	0	0	ENSG00000108821	COL1A1	ENSMUSG00000001506	Col1a1	ENSMUSP00000001547	ortholog_one2one	100	1	mmu-svRNAa-2	0	0	1	0
1048	ENST00000225972	hsa-svRNAa-1	1	0	0	0	ENSG00000108829	LRRC59	ENSMUSG00000020869	Lrrc59	ENSMUSP00000021239	ortholog_one2one	75	1	NA	NA	NA	NA	NA
1049	ENST00000225983	hsa-svRNAa-1	5	1	0	0	ENSG00000108840	HDAC5	ENSMUSG00000008855	Hdac5	ENSMUSP00000008999	ortholog_one2one	100	1	NA	NA	NA	NA	NA
1050	ENST00000225992	hsa-svRNAa-1	0	0	1	0	ENSG00000108849	PPY	ENSMUSG00000017316	Ppy	ENSMUSP00000017460	ortholog_one2one	100	1	NA	NA	NA	NA	NA
1051	ENST00000226004	hsa-svRNAb-1	2	0	0	1	ENSG00000108861	DUSP3					NA	NA	mmu-svRNAa-2	0	1	0	0
1052	ENST00000226004	hsa-svRNAb*-1	1	0	0	0	ENSG00000108861	DUSP3					NA	NA	mmu-svRNAa-2	0	1	0	0
1053	ENST00000226004	hsa-svRNAa-1	4	0	0	0	ENSG00000108861	DUSP3					NA	NA	mmu-svRNAa-2	0	1	0	0
1054	ENST00000226021	hsa-svRNAa-1	2	0	1	1	ENSG00000108878	CACNG1	ENSMUSG00000020722	Cacng1	ENSMUSP00000021065	ortholog_one2one	100	1	mmu-svRNAa-2	0	1	0	0
1055	ENST00000226021	hsa-svRNAa-1	2	0	1	1	ENSG00000108878	CACNG1	ENSMUSG00000020722	Cacng1	ENSMUSP00000021065	ortholog_one2one	100	1	mmu-svRNAb*-2	1	0	0	0
1056	ENST00000226021	hsa-svRNAa-1	2	0	1	1	ENSG00000108878	CACNG1	ENSMUSG00000020722	Cacng1	ENSMUSP00000021065	ortholog_one2one	100	1	mmu-svRNAa*-1	1	0	0	0
1057	ENST00000226021	hsa-svRNAa-1	2	0	1	1	ENSG00000108878	CACNG1	ENSMUSG00000020722	Cacng1	ENSMUSP00000021065	ortholog_one2one	100	1	mmu-svRNAb-1	0	0	1	0
1058	ENST00000226067	hsa-svRNAa*-1	1	0	0	0	ENSG00000108924	HLF	ENSMUSG00000003949	Hlf	ENSMUSP00000004051	ortholog_one2one	100	1	mmu-svRNAa-2	1	0	0	0
1059	ENST00000226067	hsa-svRNAb*-1	1	0	0	0	ENSG00000108924	HLF	ENSMUSG00000003949	Hlf	ENSMUSP00000004051	ortholog_one2one	100	1	mmu-svRNAa-2	1	0	0	0
1060	ENST00000226067	hsa-svRNAa-1	1	0	0	0	ENSG00000108924	HLF	ENSMUSG00000003949	Hlf	ENSMUSP00000004051	ortholog_one2one	100	1	mmu-svRNAa-2	1	0	0	0
1061	ENST00000226091	hsa-svRNAa-1	2	2	0	0	ENSG00000108947	EFNB3	ENSMUSG00000003934	Efnb3	ENSMUSP00000004036	ortholog_one2one	100	1	NA	NA	NA	NA	NA
1062	ENST00000226193	hsa-svRNAa-1	2	0	0	0	ENSG00000109047	RCVRN	ENSMUSG00000020907	Rcvrn	ENSMUSP00000021290	ortholog_one2one	100	1	NA	NA	NA	NA	NA
1063	ENST00000226193	hsa-svRNAb-1	1	0	1	0	ENSG00000109047	RCVRN	ENSMUSG00000020907	Rcvrn	ENSMUSP00000021290	ortholog_one2one	100	1	NA	NA	NA	NA	NA
1064	ENST00000226218	hsa-svRNAa-1	1	0	0	0	ENSG00000109072	VTN	ENSMUSG00000017344	Vtn	ENSMUSP00000017488	ortholog_one2one	100	1	mmu-svRNAb-1	0	0	1	0
1065	ENST00000226225	hsa-svRNAa*-1	0	1	0	0	ENSG00000109079	TNFAIP1	ENSMUSG00000017615	Tnfaip1	ENSMUSP00000103912	ortholog_one2one	100	1	mmu-svRNAa-2	1	0	1	0
1066	ENST00000226225	hsa-svRNAa-1	2	1	1	0	ENSG00000109079	TNFAIP1	ENSMUSG00000017615	Tnfaip1	ENSMUSP00000103912	ortholog_one2one	100	1	mmu-svRNAa-2	1	0	1	0
1067	ENST00000226230	hsa-svRNAa-1	1	0	0	0	ENSG00000109084	TMEM97	ENSMUSG00000037278	Tmem97	ENSMUSP00000099532	ortholog_one2one	100	1	mmu-svRNAa-2	0	1	0	0
1068	ENST00000226279	hsa-svRNAa-1	1	0	0	0	ENSG00000004468	CD38	ENSMUSG00000029084	Cd38	ENSMUSP00000030964	ortholog_one2one	100	1	mmu-svRNAb-1	1	0	0	0
1069	ENST00000226279	hsa-svRNAb-1	1	0	1	0	ENSG00000004468	CD38	ENSMUSG00000029084	Cd38	ENSMUSP00000030964	ortholog_one2one	100	1	mmu-svRNAb-1	1	0	0	0
1070	ENST00000226319	hsa-svRNAa-1	1	0	0	0	ENSG00000077684	JADE1	ENSMUSG00000025764	Jade1	ENSMUSP00000128152	ortholog_one2one	100	1	mmu-svRNAa-2	0	0	1	0
1071	ENST00000226319	hsa-svRNAa-1	1	0	0	0	ENSG00000077684	JADE1	ENSMUSG00000025764	Jade1	ENSMUSP00000128152	ortholog_one2one	100	1	mmu-svRNAb-1	1	1	0	1
1072	ENST00000226319	hsa-svRNAb-1	0	0	0	1	ENSG00000077684	JADE1	ENSMUSG00000025764	Jade1	ENSMUSP00000128152	ortholog_one2one	100	1	mmu-svRNAa-2	0	0	1	0
1073	ENST00000226319	hsa-svRNAb-1	0	0	0	1	ENSG00000077684	JADE1	ENSMUSG00000025764	Jade1	ENSMUSP00000128152	ortholog_one2one	100	1	mmu-svRNAb-1	1	1	0	1
1074	ENST00000226382	hsa-svRNAa-1	1	0	0	0	ENSG00000109132	PHOX2B	ENSMUSG00000012520	Phox2b	ENSMUSP00000012664	ortholog_one2one	100	1	mmu-svRNAb-1	1	0	0	0
1075	ENST00000226382	hsa-svRNAa-1	1	0	0	0	ENSG00000109132	PHOX2B	ENSMUSG00000012520	Phox2b	ENSMUSP00000012664	ortholog_one2one	100	1	mmu-svRNAa-2	1	0	0	0
1076	ENST00000226382	hsa-svRNAa-1	1	0	0	0	ENSG00000109132	PHOX2B	ENSMUSG00000012520	Phox2b	ENSMUSP00000012664	ortholog_one2one	100	1	mmu-svRNAb*-2	1	0	0	0
1077	ENST00000226382	hsa-svRNAa*-1	1	0	0	0	ENSG00000109132	PHOX2B	ENSMUSG00000012520	Phox2b	ENSMUSP00000012664	ortholog_one2one	100	1	mmu-svRNAb-1	1	0	0	0
1078	ENST00000226382	hsa-svRNAa*-1	1	0	0	0	ENSG00000109132	PHOX2B	ENSMUSG00000012520	Phox2b	ENSMUSP00000012664	ortholog_one2one	100	1	mmu-svRNAa-2	1	0	0	0
1079	ENST00000226382	hsa-svRNAa*-1	1	0	0	0	ENSG00000109132	PHOX2B	ENSMUSG00000012520	Phox2b	ENSMUSP00000012664	ortholog_one2one	100	1	mmu-svRNAb*-2	1	0	0	0
1080	ENST00000226413	hsa-svRNAb-1	0	1	0	0	ENSG00000109163	GNRHR	ENSMUSG00000029255	Gnrhr	ENSMUSP00000031172	ortholog_one2one	100	1	NA	NA	NA	NA	NA
1081	ENST00000226444	hsa-svRNAb-1	2	0	0	0	ENSG00000109193	SULT1E1	ENSMUSG00000029272	Sult1e1	ENSMUSP00000031201	ortholog_one2one	100	1	NA	NA	NA	NA	NA
1082	ENST00000226444	hsa-svRNAa-1	1	0	0	0	ENSG00000109193	SULT1E1	ENSMUSG00000029272	Sult1e1	ENSMUSP00000031201	ortholog_one2one	100	1	NA	NA	NA	NA	NA
1083	ENST00000226760	hsa-svRNAb-1	0	0	1	0	ENSG00000109501	WFS1	ENSMUSG00000039474	Wfs1	ENSMUSP00000048053	ortholog_one2one	100	1	mmu-svRNAa-2	1	0	1	0
1084	ENST00000226760	hsa-svRNAa-1	1	0	0	0	ENSG00000109501	WFS1	ENSMUSG00000039474	Wfs1	ENSMUSP00000048053	ortholog_one2one	100	1	mmu-svRNAa-2	1	0	1	0
1085	ENST00000226951	hsa-svRNAa-1	2	0	0	0	ENSG00000109684	CLNK	ENSMUSG00000039315	Clnk	ENSMUSP00000128473	ortholog_one2one	100	1	mmu-svRNAb-1	1	0	0	0
1086	ENST00000226951	hsa-svRNAb-1	1	0	0	0	ENSG00000109684	CLNK	ENSMUSG00000039315	Clnk	ENSMUSP00000128473	ortholog_one2one	100	1	mmu-svRNAb-1	1	0	0	0
1087	ENST00000227155	hsa-svRNAb-1	1	0	1	0	ENSG00000085117	CD82	ENSMUSG00000027215	Cd82	ENSMUSP00000028644	ortholog_one2one	100	1	mmu-svRNAa-2	2	0	0	0
1088	ENST00000227155	hsa-svRNAa-1	1	0	1	0	ENSG00000085117	CD82	ENSMUSG00000027215	Cd82	ENSMUSP00000028644	ortholog_one2one	100	1	mmu-svRNAa-2	2	0	0	0
1089	ENST00000227157	hsa-svRNAa-1	2	0	0	0	ENSG00000134333	LDHA	ENSMUSG00000063229	Ldha	ENSMUSP00000148107	ortholog_one2one	100	1	mmu-svRNAb-1	0	0	1	0
1090	ENST00000227157	hsa-svRNAb-1	0	1	0	0	ENSG00000134333	LDHA	ENSMUSG00000063229	Ldha	ENSMUSP00000148107	ortholog_one2one	100	1	mmu-svRNAb-1	0	0	1	0
1091	ENST00000227322	hsa-svRNAb*-1	1	0	0	0	ENSG00000109917	ZPR1	ENSMUSG00000032078	Zpr1	ENSMUSP00000117725	ortholog_one2one	100	1	mmu-svRNAa-2	0	1	0	0
1092	ENST00000227322	hsa-svRNAa-1	2	1	2	0	ENSG00000109917	ZPR1	ENSMUSG00000032078	Zpr1	ENSMUSP00000117725	ortholog_one2one	100	1	mmu-svRNAa-2	0	1	0	0
1093	ENST00000227322	hsa-svRNAb-1	1	1	1	0	ENSG00000109917	ZPR1	ENSMUSG00000032078	Zpr1	ENSMUSP00000117725	ortholog_one2one	100	1	mmu-svRNAa-2	0	1	0	0
1094	ENST00000227348	hsa-svRNAa-1	3	0	0	0	ENSG00000109943	CRTAM	ENSMUSG00000032021	Crtam	ENSMUSP00000137837	ortholog_one2one	100	1	NA	NA	NA	NA	NA
1095	ENST00000227451	hsa-svRNAb-1	0	0	1	0	ENSG00000110042	DTX4	ENSMUSG00000039982	Dtx4	ENSMUSP00000040229	ortholog_one2one	50	1	mmu-svRNAa-2	1	0	0	0
1096	ENST00000227451	hsa-svRNAb-1	0	0	1	0	ENSG00000110042	DTX4	ENSMUSG00000039982	Dtx4	ENSMUSP00000040229	ortholog_one2one	50	1	mmu-svRNAb*-2	0	1	0	0
1097	ENST00000227451	hsa-svRNAa-1	0	1	1	0	ENSG00000110042	DTX4	ENSMUSG00000039982	Dtx4	ENSMUSP00000040229	ortholog_one2one	50	1	mmu-svRNAa-2	1	0	0	0
1098	ENST00000227451	hsa-svRNAa-1	0	1	1	0	ENSG00000110042	DTX4	ENSMUSG00000039982	Dtx4	ENSMUSP00000040229	ortholog_one2one	50	1	mmu-svRNAb*-2	0	1	0	0
1099	ENST00000227471	hsa-svRNAa*-1	0	0	1	0	ENSG00000110057	UNC93B1	ENSMUSG00000036908	Unc93b1	ENSMUSP00000124272	ortholog_one2one	100	1	mmu-svRNAa-2	1	0	0	0
1100	ENST00000227507	hsa-svRNAa*-1	2	0	0	0	ENSG00000110092	CCND1	ENSMUSG00000070348	Ccnd1	ENSMUSP00000091495	ortholog_one2one	75	1	mmu-svRNAa-2	0	0	1	0
1101	ENST00000227507	hsa-svRNAa-1	0	1	0	0	ENSG00000110092	CCND1	ENSMUSG00000070348	Ccnd1	ENSMUSP00000091495	ortholog_one2one	75	1	mmu-svRNAa-2	0	0	1	0
1102	ENST00000227520	hsa-svRNAb-1	1	0	0	0	ENSG00000110104	CCDC86	ENSMUSG00000024732	Ccdc86	ENSMUSP00000025639	ortholog_one2one	100	1	mmu-svRNAb-1	0	1	0	0
1103	ENST00000227525	hsa-svRNAb-1	1	0	1	0	ENSG00000110108	TMEM109	ENSMUSG00000034659	Tmem109	ENSMUSP00000039529	ortholog_one2one	100	1	mmu-svRNAb-1	0	0	1	0
1104	ENST00000227525	hsa-svRNAa-1	1	0	1	0	ENSG00000110108	TMEM109	ENSMUSG00000034659	Tmem109	ENSMUSP00000039529	ortholog_one2one	100	1	mmu-svRNAb-1	0	0	1	0
1105	ENST00000227638	hsa-svRNAb-1	2	0	0	0	ENSG00000110218	PANX1	ENSMUSG00000031934	Panx1	ENSMUSP00000126405	ortholog_one2one	100	1	mmu-svRNAa-2	2	0	0	0
1106	ENST00000227665	hsa-svRNAa-1	3	0	0	0	ENSG00000110243	APOA5	ENSMUSG00000032079	Apoa5	ENSMUSP00000113413	ortholog_one2one	100	1	NA	NA	NA	NA	NA
1107	ENST00000227667	hsa-svRNAa*-1	1	0	0	0	ENSG00000110245	APOC3	ENSMUSG00000032081	Apoc3	ENSMUSP00000113126	ortholog_one2one	100	0	mmu-svRNAa-2	1	0	0	0
1108	ENST00000227667	hsa-svRNAa*-1	1	0	0	0	ENSG00000110245	APOC3	ENSMUSG00000032081	Apoc3	ENSMUSP00000113126	ortholog_one2one	100	0	mmu-svRNAb-1	0	1	0	0
1109	ENST00000227667	hsa-svRNAa-1	1	0	0	1	ENSG00000110245	APOC3	ENSMUSG00000032081	Apoc3	ENSMUSP00000113126	ortholog_one2one	100	0	mmu-svRNAa-2	1	0	0	0
1110	ENST00000227667	hsa-svRNAa-1	1	0	0	1	ENSG00000110245	APOC3	ENSMUSG00000032081	Apoc3	ENSMUSP00000113126	ortholog_one2one	100	0	mmu-svRNAb-1	0	1	0	0
1111	ENST00000227667	hsa-svRNAb-1	1	0	0	0	ENSG00000110245	APOC3	ENSMUSG00000032081	Apoc3	ENSMUSP00000113126	ortholog_one2one	100	0	mmu-svRNAa-2	1	0	0	0
1112	ENST00000227667	hsa-svRNAb-1	1	0	0	0	ENSG00000110245	APOC3	ENSMUSG00000032081	Apoc3	ENSMUSP00000113126	ortholog_one2one	100	0	mmu-svRNAb-1	0	1	0	0
1113	ENST00000227752	hsa-svRNAb-1	0	1	1	0	ENSG00000110324	IL10RA	ENSMUSG00000032089	Il10ra	ENSMUSP00000034594	ortholog_one2one	100	1	mmu-svRNAa-2	2	0	0	0
1114	ENST00000227752	hsa-svRNAb-1	0	1	1	0	ENSG00000110324	IL10RA	ENSMUSG00000032089	Il10ra	ENSMUSP00000034594	ortholog_one2one	100	1	mmu-svRNAb-1	0	0	0	1
1115	ENST00000227752	hsa-svRNAa-1	0	2	1	0	ENSG00000110324	IL10RA	ENSMUSG00000032089	Il10ra	ENSMUSP00000034594	ortholog_one2one	100	1	mmu-svRNAa-2	2	0	0	0
1116	ENST00000227752	hsa-svRNAa-1	0	2	1	0	ENSG00000110324	IL10RA	ENSMUSG00000032089	Il10ra	ENSMUSP00000034594	ortholog_one2one	100	1	mmu-svRNAb-1	0	0	0	1
1117	ENST00000228027	hsa-svRNAb-1	0	1	0	0	ENSG00000062282	DGAT2	ENSMUSG00000030747	Dgat2	ENSMUSP00000033001	ortholog_one2one	100	1	mmu-svRNAa-2	1	0	1	0
1118	ENST00000228136	hsa-svRNAa-1	5	0	0	0	ENSG00000110696	C11orf58	ENSMUSG00000030663	1110004F10Rik	ENSMUSP00000032899	ortholog_one2one	100	1	mmu-svRNAb-1	0	0	1	0
1119	ENST00000228136	hsa-svRNAb-1	1	1	0	1	ENSG00000110696	C11orf58	ENSMUSG00000030663	1110004F10Rik	ENSMUSP00000032899	ortholog_one2one	100	1	mmu-svRNAb-1	0	0	1	0
1120	ENST00000228280	hsa-svRNAb-1	1	0	0	1	NA	NA	NA	NA	NA	NA	NA	NA	mmu-svRNAb-1	0	0	1	0
1121	ENST00000228284	hsa-svRNAb-1	1	0	0	0	ENSG00000075856	SART3	ENSMUSG00000018974	Sart3	ENSMUSP00000019118	ortholog_one2one	100	1	mmu-svRNAb-1	0	0	2	0
1122	ENST00000228284	hsa-svRNAb-1	1	0	0	0	ENSG00000075856	SART3	ENSMUSG00000018974	Sart3	ENSMUSP00000019118	ortholog_one2one	100	1	mmu-svRNAa-2	1	0	1	1
1123	ENST00000228284	hsa-svRNAb-1	1	0	0	0	ENSG00000075856	SART3	ENSMUSG00000018974	Sart3	ENSMUSP00000019118	ortholog_one2one	100	1	mmu-svRNAb*-2	1	0	0	0
1124	ENST00000228284	hsa-svRNAa-1	1	0	0	0	ENSG00000075856	SART3	ENSMUSG00000018974	Sart3	ENSMUSP00000019118	ortholog_one2one	100	1	mmu-svRNAb-1	0	0	2	0
1125	ENST00000228284	hsa-svRNAa-1	1	0	0	0	ENSG00000075856	SART3	ENSMUSG00000018974	Sart3	ENSMUSP00000019118	ortholog_one2one	100	1	mmu-svRNAa-2	1	0	1	1
1126	ENST00000228284	hsa-svRNAa-1	1	0	0	0	ENSG00000075856	SART3	ENSMUSG00000018974	Sart3	ENSMUSP00000019118	ortholog_one2one	100	1	mmu-svRNAb*-2	1	0	0	0
1127	ENST00000228347	hsa-svRNAb-1	0	0	1	0	ENSG00000013503	POLR3B	ENSMUSG00000034453	Polr3b	ENSMUSP00000076418	ortholog_one2one	100	1	NA	NA	NA	NA	NA
1128	ENST00000228434	hsa-svRNAb-1	0	1	0	0	ENSG00000110848	CD69	ENSMUSG00000030156	Cd69	ENSMUSP00000032259	ortholog_one2one	25	1	NA	NA	NA	NA	NA
1129	ENST00000228437	hsa-svRNAa-1	0	1	0	0	ENSG00000110851	PRDM4	ENSMUSG00000035529	Prdm4	ENSMUSP00000151931	ortholog_one2one	75	1	NA	NA	NA	NA	NA
1130	ENST00000228468	hsa-svRNAa-1	4	0	0	0	ENSG00000110881	ASIC1	ENSMUSG00000023017	Asic1	ENSMUSP00000154379	ortholog_one2one	100	1	mmu-svRNAa-2	2	0	0	0
1131	ENST00000228495	hsa-svRNAa-1	4	0	0	0	ENSG00000110906	KCTD10	ENSMUSG00000001098	Kctd10	ENSMUSP00000001125	ortholog_one2one	100	1	mmu-svRNAa-2	4	0	0	0
1132	ENST00000228495	hsa-svRNAb-1	1	1	1	0	ENSG00000110906	KCTD10	ENSMUSG00000001098	Kctd10	ENSMUSP00000001125	ortholog_one2one	100	1	mmu-svRNAa-2	4	0	0	0
1133	ENST00000228506	hsa-svRNAb-1	4	0	1	0	ENSG00000110917	MLEC	ENSMUSG00000048578	Mlec	ENSMUSP00000107749	ortholog_one2one	100	1	mmu-svRNAb-1	2	2	1	0
1134	ENST00000228506	hsa-svRNAb-1	4	0	1	0	ENSG00000110917	MLEC	ENSMUSG00000048578	Mlec	ENSMUSP00000107749	ortholog_one2one	100	1	mmu-svRNAa-2	3	0	3	1
1135	ENST00000228506	hsa-svRNAa-1	2	2	0	0	ENSG00000110917	MLEC	ENSMUSG00000048578	Mlec	ENSMUSP00000107749	ortholog_one2one	100	1	mmu-svRNAb-1	2	2	1	0
1136	ENST00000228506	hsa-svRNAa-1	2	2	0	0	ENSG00000110917	MLEC	ENSMUSG00000048578	Mlec	ENSMUSP00000107749	ortholog_one2one	100	1	mmu-svRNAa-2	3	0	3	1
1137	ENST00000228510	hsa-svRNAa-1	1	0	1	1	ENSG00000110921	MVK	ENSMUSG00000041939	Mvk	ENSMUSP00000107858	ortholog_one2one	100	1	mmu-svRNAa-2	0	1	0	0
1138	ENST00000228515	hsa-svRNAa-1	1	0	0	0	ENSG00000110925	CSRNP2	ENSMUSG00000044636	Csrnp2	ENSMUSP00000052144	ortholog_one2one	100	1	mmu-svRNAb-1	1	0	0	0
1139	ENST00000228515	hsa-svRNAb-1	0	0	2	0	ENSG00000110925	CSRNP2	ENSMUSG00000044636	Csrnp2	ENSMUSP00000052144	ortholog_one2one	100	1	mmu-svRNAb-1	1	0	0	0
1140	ENST00000228606	hsa-svRNAa-1	2	0	0	0	ENSG00000111012	CYP27B1	ENSMUSG00000006724	Cyp27b1	ENSMUSP00000130005	ortholog_one2one	100	1	mmu-svRNAb-1	0	0	1	0
1141	ENST00000228705	hsa-svRNAb-1	2	0	1	1	ENSG00000111110	PPM1H	ENSMUSG00000034613	Ppm1h	ENSMUSP00000066561	ortholog_one2one	100	1	mmu-svRNAb*-2	0	0	0	1
1142	ENST00000228705	hsa-svRNAa-1	2	0	0	0	ENSG00000111110	PPM1H	ENSMUSG00000034613	Ppm1h	ENSMUSP00000066561	ortholog_one2one	100	1	mmu-svRNAb*-2	0	0	0	1
1143	ENST00000228740	hsa-svRNAb-1	0	1	0	0	ENSG00000111144	LTA4H	ENSMUSG00000015889	Lta4h	ENSMUSP00000016033	ortholog_one2one	100	1	NA	NA	NA	NA	NA
1144	ENST00000228827	hsa-svRNAb-1	0	0	0	1	ENSG00000111231	GPN3	ENSMUSG00000029464	Gpn3	ENSMUSP00000031420	ortholog_one2one	100	1	mmu-svRNAa*-1	0	0	0	1
1145	ENST00000228862	hsa-svRNAa-1	1	0	1	0	ENSG00000111266	DUSP16	ENSMUSG00000030203	Dusp16	ENSMUSP00000098419	ortholog_one2one	100	1	NA	NA	NA	NA	NA
1146	ENST00000228862	hsa-svRNAb-1	1	1	0	0	ENSG00000111266	DUSP16	ENSMUSG00000030203	Dusp16	ENSMUSP00000098419	ortholog_one2one	100	1	NA	NA	NA	NA	NA
1147	ENST00000228865	hsa-svRNAb-1	2	0	1	0	ENSG00000111269	CREBL2	ENSMUSG00000032652	Crebl2	ENSMUSP00000035304	ortholog_one2one	100	1	mmu-svRNAb-1	0	0	1	0
1148	ENST00000228865	hsa-svRNAb-1	2	0	1	0	ENSG00000111269	CREBL2	ENSMUSG00000032652	Crebl2	ENSMUSP00000035304	ortholog_one2one	100	1	mmu-svRNAa-2	0	0	1	0
1149	ENST00000228865	hsa-svRNAa-1	0	1	0	0	ENSG00000111269	CREBL2	ENSMUSG00000032652	Crebl2	ENSMUSP00000035304	ortholog_one2one	100	1	mmu-svRNAb-1	0	0	1	0
1150	ENST00000228865	hsa-svRNAa-1	0	1	0	0	ENSG00000111269	CREBL2	ENSMUSG00000032652	Crebl2	ENSMUSP00000035304	ortholog_one2one	100	1	mmu-svRNAa-2	0	0	1	0
1151	ENST00000228928	hsa-svRNAa-1	2	0	0	0	ENSG00000111331	OAS3	ENSMUSG00000032661	Oas3	ENSMUSP00000035588	ortholog_one2one	100	1	NA	NA	NA	NA	NA
1152	ENST00000228928	hsa-svRNAb-1	0	0	1	0	ENSG00000111331	OAS3	ENSMUSG00000032661	Oas3	ENSMUSP00000035588	ortholog_one2one	100	1	NA	NA	NA	NA	NA
1153	ENST00000228936	hsa-svRNAa-1	3	0	0	0	ENSG00000111339	ART4	ENSMUSG00000030217	Art4	ENSMUSP00000032341	ortholog_one2one	100	1	mmu-svRNAb-1	2	1	1	0
1154	ENST00000229030	hsa-svRNAa-1	1	0	0	0	ENSG00000111432	FZD10	ENSMUSG00000081683	Fzd10	ENSMUSP00000114114	ortholog_one2one	100	1	NA	NA	NA	NA	NA
1155	ENST00000229043	hsa-svRNAa-1	1	0	0	0	NA	NA	NA	NA	NA	NA	NA	NA	NA	NA	NA	NA	NA
1156	ENST00000229043	hsa-svRNAb-1	1	0	0	0	NA	NA	NA	NA	NA	NA	NA	NA	NA	NA	NA	NA	NA
1157	ENST00000229195	hsa-svRNAb-1	0	0	1	0	ENSG00000111596	CNOT2	ENSMUSG00000020166	Cnot2	ENSMUSP00000100902	ortholog_one2one	100	1	mmu-svRNAb-1	0	0	1	0
1158	ENST00000229201	hsa-svRNAa-1	3	1	0	0	ENSG00000111602	TIMELESS	ENSMUSG00000039994	Timeless	ENSMUSP00000058021	ortholog_one2one	100	1	mmu-svRNAb-1	0	0	1	0
1159	ENST00000229201	hsa-svRNAb-1	1	1	1	0	ENSG00000111602	TIMELESS	ENSMUSG00000039994	Timeless	ENSMUSP00000058021	ortholog_one2one	100	1	mmu-svRNAb-1	0	0	1	0
1160	ENST00000229214	hsa-svRNAa-1	0	0	1	0	ENSG00000111615	KRR1	ENSMUSG00000063334	Krr1	ENSMUSP00000125746	ortholog_one2one	75	1	mmu-svRNAb-1	0	1	0	0
1161	ENST00000229214	hsa-svRNAb-1	1	0	1	0	ENSG00000111615	KRR1	ENSMUSG00000063334	Krr1	ENSMUSP00000125746	ortholog_one2one	75	1	mmu-svRNAb-1	0	1	0	0
1162	ENST00000229238	hsa-svRNAa-1	3	0	1	0	ENSG00000111639	MRPL51	ENSMUSG00000030335	Mrpl51	ENSMUSP00000032485	ortholog_one2one	100	1	NA	NA	NA	NA	NA
1163	ENST00000229238	hsa-svRNAb-1	1	0	0	0	ENSG00000111639	MRPL51	ENSMUSG00000030335	Mrpl51	ENSMUSP00000032485	ortholog_one2one	100	1	NA	NA	NA	NA	NA
1164	ENST00000229243	hsa-svRNAa-1	1	0	0	0	ENSG00000111644	ACRBP	ENSMUSG00000072770	Acrbp	ENSMUSP00000085632	ortholog_one2one	100	1	mmu-svRNAa-2	1	0	0	0
1165	ENST00000229264	hsa-svRNAa-1	1	0	0	0	ENSG00000111664	GNB3	ENSMUSG00000023439	Gnb3	ENSMUSP00000024206	ortholog_one2one	100	1	NA	NA	NA	NA	NA
1166	ENST00000229268	hsa-svRNAa-1	1	0	0	0	ENSG00000111667	USP5	ENSMUSG00000038429	Usp5	ENSMUSP00000041299	ortholog_one2one	100	1	NA	NA	NA	NA	NA
1167	ENST00000229328	hsa-svRNAa-1	0	0	0	1	ENSG00000111725	PRKAB1	ENSMUSG00000029513	Prkab1	ENSMUSP00000031486	ortholog_one2one	100	1	mmu-svRNAb*-2	1	0	0	0
1168	ENST00000229328	hsa-svRNAa-1	0	0	0	1	ENSG00000111725	PRKAB1	ENSMUSG00000029513	Prkab1	ENSMUSP00000031486	ortholog_one2one	100	1	mmu-svRNAa-2	0	0	1	2
1169	ENST00000229328	hsa-svRNAb-1	1	0	0	0	ENSG00000111725	PRKAB1	ENSMUSG00000029513	Prkab1	ENSMUSP00000031486	ortholog_one2one	100	1	mmu-svRNAb*-2	1	0	0	0
1170	ENST00000229328	hsa-svRNAb-1	1	0	0	0	ENSG00000111725	PRKAB1	ENSMUSG00000029513	Prkab1	ENSMUSP00000031486	ortholog_one2one	100	1	mmu-svRNAa-2	0	0	1	2
1171	ENST00000229330	hsa-svRNAa-1	3	0	0	0	ENSG00000111727	HCFC2	ENSMUSG00000020246	Hcfc2	ENSMUSP00000020478	ortholog_one2one	100	1	mmu-svRNAa-2	1	0	0	0
1172	ENST00000229330	hsa-svRNAb-1	1	0	0	0	ENSG00000111727	HCFC2	ENSMUSG00000020246	Hcfc2	ENSMUSP00000020478	ortholog_one2one	100	1	mmu-svRNAa-2	1	0	0	0
1173	ENST00000229335	hsa-svRNAa-1	2	0	1	0	ENSG00000111732	AICDA	ENSMUSG00000040627	Aicda	ENSMUSP00000040524	ortholog_one2one	50	1	mmu-svRNAb-1	1	0	1	0
1174	ENST00000229340	hsa-svRNAa-1	5	0	2	0	ENSG00000111737	RAB35	ENSMUSG00000029518	Rab35	ENSMUSP00000031492	ortholog_one2one	100	1	mmu-svRNAa-2	1	0	1	0
1175	ENST00000229340	hsa-svRNAa-1	5	0	2	0	ENSG00000111737	RAB35	ENSMUSG00000029518	Rab35	ENSMUSP00000031492	ortholog_one2one	100	1	mmu-svRNAb-1	1	0	0	0
1176	ENST00000229340	hsa-svRNAb-1	0	0	1	0	ENSG00000111737	RAB35	ENSMUSG00000029518	Rab35	ENSMUSP00000031492	ortholog_one2one	100	1	mmu-svRNAa-2	1	0	1	0
1177	ENST00000229340	hsa-svRNAb-1	0	0	1	0	ENSG00000111737	RAB35	ENSMUSG00000029518	Rab35	ENSMUSP00000031492	ortholog_one2one	100	1	mmu-svRNAb-1	1	0	0	0
1178	ENST00000229390	hsa-svRNAa-1	2	0	0	0	ENSG00000111786	SRSF9	ENSMUSG00000029538	Srsf9	ENSMUSP00000031513	ortholog_one2one	100	1	mmu-svRNAb-1	1	0	0	0
1179	ENST00000229390	hsa-svRNAa-1	2	0	0	0	ENSG00000111786	SRSF9	ENSMUSG00000029538	Srsf9	ENSMUSP00000031513	ortholog_one2one	100	1	mmu-svRNAb*-2	0	1	0	0
1180	ENST00000229390	hsa-svRNAb-1	0	0	1	0	ENSG00000111786	SRSF9	ENSMUSG00000029538	Srsf9	ENSMUSP00000031513	ortholog_one2one	100	1	mmu-svRNAb-1	1	0	0	0
1181	ENST00000229390	hsa-svRNAb-1	0	0	1	0	ENSG00000111786	SRSF9	ENSMUSG00000029538	Srsf9	ENSMUSP00000031513	ortholog_one2one	100	1	mmu-svRNAb*-2	0	1	0	0
1182	ENST00000229416	hsa-svRNAa-1	0	0	1	0	NA	NA	NA	NA	NA	NA	NA	NA	mmu-svRNAa-2	1	0	0	0
1183	ENST00000229447	hsa-svRNAa-1	2	1	0	0	ENSG00000009765	IYD	ENSMUSG00000019762	Iyd	ENSMUSP00000019896	ortholog_one2one	75	1	mmu-svRNAb-1	1	0	0	0
1184	ENST00000229447	hsa-svRNAb-1	0	0	2	0	ENSG00000009765	IYD	ENSMUSG00000019762	Iyd	ENSMUSP00000019896	ortholog_one2one	75	1	mmu-svRNAb-1	1	0	0	0
1185	ENST00000229633	hsa-svRNAa-1	2	0	0	0	ENSG00000111911	HINT3	ENSMUSG00000019791	Hint3	ENSMUSP00000125552	ortholog_one2one	100	1	mmu-svRNAa-2	0	1	0	0
1186	ENST00000229633	hsa-svRNAb-1	0	1	0	0	ENSG00000111911	HINT3	ENSMUSG00000019791	Hint3	ENSMUSP00000125552	ortholog_one2one	100	1	mmu-svRNAa-2	0	1	0	0
1187	ENST00000229729	hsa-svRNAa-1	1	1	0	0	ENSG00000204385	SLC44A4	ENSMUSG00000007034	Slc44a4	ENSMUSP00000007249	ortholog_one2one	100	1	NA	NA	NA	NA	NA
1188	ENST00000229769	hsa-svRNAa-1	0	1	0	0	ENSG00000112039	FANCE	ENSMUSG00000007570	Fance	ENSMUSP00000110451	ortholog_one2one	100	1	mmu-svRNAa-2	0	0	1	0
1189	ENST00000229769	hsa-svRNAb-1	0	0	1	0	ENSG00000112039	FANCE	ENSMUSG00000007570	Fance	ENSMUSP00000110451	ortholog_one2one	100	1	mmu-svRNAa-2	0	0	1	0
1190	ENST00000229795	hsa-svRNAa-1	9	0	0	0	ENSG00000112062	MAPK14	ENSMUSG00000053436	Mapk14	ENSMUSP00000004990	ortholog_one2one	100	1	mmu-svRNAb-1	1	0	1	0
1191	ENST00000229795	hsa-svRNAa-1	9	0	0	0	ENSG00000112062	MAPK14	ENSMUSG00000053436	Mapk14	ENSMUSP00000004990	ortholog_one2one	100	1	mmu-svRNAa-2	0	1	0	0
1192	ENST00000229795	hsa-svRNAb-1	0	0	0	1	ENSG00000112062	MAPK14	ENSMUSG00000053436	Mapk14	ENSMUSP00000004990	ortholog_one2one	100	1	mmu-svRNAb-1	1	0	1	0
1193	ENST00000229795	hsa-svRNAb-1	0	0	0	1	ENSG00000112062	MAPK14	ENSMUSG00000053436	Mapk14	ENSMUSP00000004990	ortholog_one2one	100	1	mmu-svRNAa-2	0	1	0	0
1194	ENST00000229812	hsa-svRNAa-1	1	0	0	0	ENSG00000112079	STK38	ENSMUSG00000024006	Stk38	ENSMUSP00000113657	ortholog_one2one	100	1	mmu-svRNAb-1	1	0	0	0
1195	ENST00000229829	hsa-svRNAa-1	3	1	0	0	ENSG00000204252	HLA-DOA	ENSMUSG00000024334	H2-Oa	ENSMUSP00000025192	ortholog_one2one	100	1	mmu-svRNAb-1	1	0	1	0
1196	ENST00000229955	hsa-svRNAb-1	0	0	2	0	ENSG00000112218	GPR63	ENSMUSG00000040372	Gpr63	ENSMUSP00000039312	ortholog_one2one	100	1	mmu-svRNAb-1	0	0	1	0
1197	ENST00000230036	hsa-svRNAa-1	1	0	0	0	ENSG00000112293	GPLD1	ENSMUSG00000021340	Gpld1	ENSMUSP00000021773	ortholog_one2one	100	1	mmu-svRNAb-1	1	0	0	0
1198	ENST00000230036	hsa-svRNAa-1	1	0	0	0	ENSG00000112293	GPLD1	ENSMUSG00000021340	Gpld1	ENSMUSP00000021773	ortholog_one2one	100	1	mmu-svRNAa-2	1	0	0	0
1199	ENST00000230050	hsa-svRNAa-1	0	1	0	0	ENSG00000112306	RPS12					NA	NA	NA	NA	NA	NA	NA
1200	ENST00000230053	hsa-svRNAa-1	0	1	0	1	ENSG00000112309	B3GAT2	ENSMUSG00000026156	B3gat2	ENSMUSP00000066582	ortholog_one2one	100	1	mmu-svRNAb-1	1	0	0	0
1201	ENST00000230053	hsa-svRNAa-1	0	1	0	1	ENSG00000112309	B3GAT2	ENSMUSG00000026156	B3gat2	ENSMUSP00000066582	ortholog_one2one	100	1	mmu-svRNAa-2	0	1	0	1
1202	ENST00000230053	hsa-svRNAb-1	1	0	2	0	ENSG00000112309	B3GAT2	ENSMUSG00000026156	B3gat2	ENSMUSP00000066582	ortholog_one2one	100	1	mmu-svRNAb-1	1	0	0	0
1203	ENST00000230053	hsa-svRNAb-1	1	0	2	0	ENSG00000112309	B3GAT2	ENSMUSG00000026156	B3gat2	ENSMUSP00000066582	ortholog_one2one	100	1	mmu-svRNAa-2	0	1	0	1
1204	ENST00000230085	hsa-svRNAa-1	1	0	0	0	ENSG00000112335	SNX3	ENSMUSG00000019804	Snx3	ENSMUSP00000019939	ortholog_one2one	100	1	mmu-svRNAa-2	1	0	0	0
1205	ENST00000230122	hsa-svRNAb-1	1	0	0	0	ENSG00000112365	ZBTB24	ENSMUSG00000019826	Zbtb24	ENSMUSP00000079592	ortholog_one2one	100	1	NA	NA	NA	NA	NA
1206	ENST00000230124	hsa-svRNAb-1	0	2	1	1	ENSG00000112367	FIG4	ENSMUSG00000038417	Fig4	ENSMUSP00000039598	ortholog_one2one	100	1	mmu-svRNAb-1	2	0	2	0
1207	ENST00000230124	hsa-svRNAa-1	2	0	0	0	ENSG00000112367	FIG4	ENSMUSG00000038417	Fig4	ENSMUSP00000039598	ortholog_one2one	100	1	mmu-svRNAb-1	2	0	2	0
1208	ENST00000230173	hsa-svRNAb-1	0	0	1	0	ENSG00000112414	ADGRG6	ENSMUSG00000039116	Adgrg6	ENSMUSP00000158717	ortholog_one2one	100	1	NA	NA	NA	NA	NA
1209	ENST00000230256	hsa-svRNAa-1	0	1	0	0	ENSG00000112494	UNC93A	ENSMUSG00000067049	Unc93a	ENSMUSP00000156756	ortholog_one2many	0	0	NA	NA	NA	NA	NA
1210	ENST00000230256	hsa-svRNAa-1	0	1	0	0	ENSG00000112494	UNC93A	ENSMUSG00000056133	Unc93a2	ENSMUSP00000064469	ortholog_one2many	25	1	NA	NA	NA	NA	NA
1211	ENST00000230323	hsa-svRNAa*-1	2	0	0	0	ENSG00000112561	TFEB	ENSMUSG00000023990	Tfeb	ENSMUSP00000024786	ortholog_one2one	100	1	NA	NA	NA	NA	NA
1212	ENST00000230340	hsa-svRNAa-1	5	0	0	0	ENSG00000112578	BYSL	ENSMUSG00000023988	Bysl	ENSMUSP00000024783	ortholog_one2one	100	1	mmu-svRNAb-1	0	0	1	0
1213	ENST00000230340	hsa-svRNAb-1	0	1	1	0	ENSG00000112578	BYSL	ENSMUSG00000023988	Bysl	ENSMUSP00000024783	ortholog_one2one	100	1	mmu-svRNAb-1	0	0	1	0
1214	ENST00000230354	hsa-svRNAa*-1	0	0	0	1	ENSG00000112592	TBP	ENSMUSG00000014767	Tbp	ENSMUSP00000124317	ortholog_one2one	75	1	NA	NA	NA	NA	NA
1215	ENST00000230361	hsa-svRNAa-1	1	1	0	0	ENSG00000112599	GUCA1B	ENSMUSG00000023979	Guca1b	ENSMUSP00000126799	ortholog_one2one	100	1	NA	NA	NA	NA	NA
1216	ENST00000230361	hsa-svRNAb*-1	1	0	0	0	ENSG00000112599	GUCA1B	ENSMUSG00000023979	Guca1b	ENSMUSP00000126799	ortholog_one2one	100	1	NA	NA	NA	NA	NA
1217	ENST00000230381	hsa-svRNAa-1	0	0	0	1	ENSG00000112619	PRPH2	ENSMUSG00000023978	Prph2	ENSMUSP00000024773	ortholog_one2one	100	1	mmu-svRNAa-2	0	2	1	0
1218	ENST00000230381	hsa-svRNAb-1	1	0	1	1	ENSG00000112619	PRPH2	ENSMUSG00000023978	Prph2	ENSMUSP00000024773	ortholog_one2one	100	1	mmu-svRNAa-2	0	2	1	0
1219	ENST00000230381	hsa-svRNAb*-1	1	0	0	0	ENSG00000112619	PRPH2	ENSMUSG00000023978	Prph2	ENSMUSP00000024773	ortholog_one2one	100	1	mmu-svRNAa-2	0	2	1	0
1220	ENST00000230419	hsa-svRNAb-1	2	0	0	0	ENSG00000112655	PTK7	ENSMUSG00000023972	Ptk7	ENSMUSP00000043703	ortholog_one2one	75	1	mmu-svRNAa-2	3	0	0	0
1221	ENST00000230419	hsa-svRNAb-1	2	0	0	0	ENSG00000112655	PTK7	ENSMUSG00000023972	Ptk7	ENSMUSP00000043703	ortholog_one2one	75	1	mmu-svRNAb-1	0	0	0	1
1222	ENST00000230419	hsa-svRNAb-1	2	0	0	0	ENSG00000112655	PTK7	ENSMUSG00000023972	Ptk7	ENSMUSP00000043703	ortholog_one2one	75	1	mmu-svRNAb*-2	0	0	1	0
1223	ENST00000230449	hsa-svRNAb-1	1	1	1	0	ENSG00000112685	EXOC2	ENSMUSG00000021357	Exoc2	ENSMUSP00000100010	ortholog_one2one	100	1	mmu-svRNAb-1	0	0	1	0
1224	ENST00000230449	hsa-svRNAb-1	1	1	1	0	ENSG00000112685	EXOC2	ENSMUSG00000021357	Exoc2	ENSMUSP00000100010	ortholog_one2one	100	1	mmu-svRNAa-2	1	0	0	0
1225	ENST00000230449	hsa-svRNAa-1	1	0	0	0	ENSG00000112685	EXOC2	ENSMUSG00000021357	Exoc2	ENSMUSP00000100010	ortholog_one2one	100	1	mmu-svRNAb-1	0	0	1	0
1226	ENST00000230449	hsa-svRNAa-1	1	0	0	0	ENSG00000112685	EXOC2	ENSMUSG00000021357	Exoc2	ENSMUSP00000100010	ortholog_one2one	100	1	mmu-svRNAa-2	1	0	0	0
1227	ENST00000230538	hsa-svRNAa-1	2	1	0	2	ENSG00000112769	LAMA4	ENSMUSG00000019846	Lama4	ENSMUSP00000019992	ortholog_one2one	100	1	NA	NA	NA	NA	NA
1228	ENST00000230538	hsa-svRNAb-1	2	1	0	0	ENSG00000112769	LAMA4	ENSMUSG00000019846	Lama4	ENSMUSP00000019992	ortholog_one2one	100	1	NA	NA	NA	NA	NA
1229	ENST00000230582	hsa-svRNAa-1	1	0	0	0	ENSG00000112812	PRSS16	ENSMUSG00000006179	Prss16	ENSMUSP00000006341	ortholog_one2one	25	1	NA	NA	NA	NA	NA
1230	ENST00000230588	hsa-svRNAa-1	1	0	0	0	ENSG00000112818	MEP1A					NA	NA	mmu-svRNAa-2	0	1	0	0
1231	ENST00000230671	hsa-svRNAa-1	0	1	1	0	ENSG00000011083	SLC6A7	ENSMUSG00000052026	Slc6a7	ENSMUSP00000025520	ortholog_one2one	100	1	mmu-svRNAa-2	1	0	0	0
1232	ENST00000230671	hsa-svRNAb-1	0	0	1	0	ENSG00000011083	SLC6A7	ENSMUSG00000052026	Slc6a7	ENSMUSP00000025520	ortholog_one2one	100	1	mmu-svRNAa-2	1	0	0	0
1233	ENST00000230882	hsa-svRNAa-1	1	0	0	0	ENSG00000112964	GHR	ENSMUSG00000055737	Ghr	ENSMUSP00000069457	ortholog_one2one	100	1	mmu-svRNAb-1	2	0	0	0
1234	ENST00000230882	hsa-svRNAa-1	1	0	0	0	ENSG00000112964	GHR	ENSMUSG00000055737	Ghr	ENSMUSP00000069457	ortholog_one2one	100	1	mmu-svRNAa-2	0	0	0	1
1235	ENST00000230882	hsa-svRNAb-1	0	0	2	0	ENSG00000112964	GHR	ENSMUSG00000055737	Ghr	ENSMUSP00000069457	ortholog_one2one	100	1	mmu-svRNAb-1	2	0	0	0
1236	ENST00000230882	hsa-svRNAb-1	0	0	2	0	ENSG00000112964	GHR	ENSMUSG00000055737	Ghr	ENSMUSP00000069457	ortholog_one2one	100	1	mmu-svRNAa-2	0	0	0	1
1237	ENST00000230895	hsa-svRNAb-1	1	0	0	0	ENSG00000112977	DAP	ENSMUSG00000039168	Dap	ENSMUSP00000047186	ortholog_one2one	100	1	NA	NA	NA	NA	NA
1238	ENST00000230895	hsa-svRNAa-1	3	0	0	0	ENSG00000112977	DAP	ENSMUSG00000039168	Dap	ENSMUSP00000047186	ortholog_one2one	100	1	NA	NA	NA	NA	NA
1239	ENST00000230901	hsa-svRNAb-1	1	0	0	0	ENSG00000112983	BRD8	ENSMUSG00000003778	Brd8	ENSMUSP00000111431	ortholog_one2one	100	1	NA	NA	NA	NA	NA
1240	ENST00000231004	hsa-svRNAb-1	1	0	0	1	ENSG00000113083	LOX	ENSMUSG00000024529	Lox	ENSMUSP00000025409	ortholog_one2one	100	1	mmu-svRNAb-1	2	0	0	0
1241	ENST00000231061	hsa-svRNAb-1	1	0	0	0	ENSG00000113140	SPARC	ENSMUSG00000018593	Sparc	ENSMUSP00000149604	ortholog_one2one	100	1	NA	NA	NA	NA	NA
1242	ENST00000231121	hsa-svRNAa-1	1	0	0	1	ENSG00000113196	HAND1	ENSMUSG00000037335	Hand1	ENSMUSP00000046999	ortholog_one2one	100	1	mmu-svRNAa-2	0	0	1	0
1243	ENST00000231134	hsa-svRNAb-1	2	0	0	0	ENSG00000113209	PCDHB5	ENSMUSG00000051678	Pcdhb6	ENSMUSP00000058592	ortholog_one2many	50	1	NA	NA	NA	NA	NA
1244	ENST00000231134	hsa-svRNAb-1	2	0	0	0	ENSG00000113209	PCDHB5	ENSMUSG00000045689	Pcdhb4	ENSMUSP00000059770	ortholog_one2many	75	1	NA	NA	NA	NA	NA
1245	ENST00000231134	hsa-svRNAb-1	2	0	0	0	ENSG00000113209	PCDHB5	ENSMUSG00000051486	Pcdhb11	ENSMUSP00000056148	ortholog_one2many	50	0	NA	NA	NA	NA	NA
1246	ENST00000231134	hsa-svRNAb-1	2	0	0	0	ENSG00000113209	PCDHB5	ENSMUSG00000045657	Pcdhb10	ENSMUSP00000056420	ortholog_one2many	50	0	NA	NA	NA	NA	NA
1247	ENST00000231134	hsa-svRNAb-1	2	0	0	0	ENSG00000113209	PCDHB5	ENSMUSG00000043458	Pcdhb12	ENSMUSP00000050357	ortholog_one2many	50	0	NA	NA	NA	NA	NA
1248	ENST00000231134	hsa-svRNAb-1	2	0	0	0	ENSG00000113209	PCDHB5	ENSMUSG00000045876	Pcdhb8	ENSMUSP00000054371	ortholog_one2many	50	0	NA	NA	NA	NA	NA
1249	ENST00000231173	hsa-svRNAa-1	2	1	0	0	ENSG00000113248	PCDHB15	ENSMUSG00000073591	Pcdhb22	ENSMUSP00000141521	ortholog_one2one	75	1	NA	NA	NA	NA	NA
1250	ENST00000231188	hsa-svRNAa*-1	0	1	0	0	ENSG00000113262	GRM6	ENSMUSG00000000617	Grm6	ENSMUSP00000130728	ortholog_one2one	100	1	mmu-svRNAa-2	0	0	1	2
1251	ENST00000231188	hsa-svRNAb-1	4	0	1	0	ENSG00000113262	GRM6	ENSMUSG00000000617	Grm6	ENSMUSP00000130728	ortholog_one2one	100	1	mmu-svRNAa-2	0	0	1	2
1252	ENST00000231188	hsa-svRNAa-1	2	0	0	0	ENSG00000113262	GRM6	ENSMUSG00000000617	Grm6	ENSMUSP00000130728	ortholog_one2one	100	1	mmu-svRNAa-2	0	0	1	2
1253	ENST00000231198	hsa-svRNAa-1	2	0	0	0	ENSG00000113272	THG1L	ENSMUSG00000011254	Thg1l	ENSMUSP00000011398	ortholog_one2one	75	1	mmu-svRNAa-2	1	0	0	0
1254	ENST00000231198	hsa-svRNAb-1	1	0	0	0	ENSG00000113272	THG1L	ENSMUSG00000011254	Thg1l	ENSMUSP00000011398	ortholog_one2one	75	1	mmu-svRNAa-2	1	0	0	0
1255	ENST00000231228	hsa-svRNAa-1	2	0	0	0	ENSG00000113302	IL12B	ENSMUSG00000004296	Il12b	ENSMUSP00000125867	ortholog_one2one	100	1	mmu-svRNAb-1	1	0	0	0
1256	ENST00000231229	hsa-svRNAb-1	0	0	1	0	ENSG00000113303	BTNL8					NA	NA	NA	NA	NA	NA	NA
1257	ENST00000231368	hsa-svRNAa-1	1	0	0	0	ENSG00000113441	LNPEP	ENSMUSG00000023845	Lnpep	ENSMUSP00000036998	ortholog_one2one	50	1	mmu-svRNAb-1	0	1	0	0
1258	ENST00000231368	hsa-svRNAa-1	1	0	0	0	ENSG00000113441	LNPEP	ENSMUSG00000023845	Lnpep	ENSMUSP00000036998	ortholog_one2one	50	1	mmu-svRNAa-2	0	0	1	0
1259	ENST00000231368	hsa-svRNAb-1	0	1	1	0	ENSG00000113441	LNPEP	ENSMUSG00000023845	Lnpep	ENSMUSP00000036998	ortholog_one2one	50	1	mmu-svRNAb-1	0	1	0	0
1260	ENST00000231368	hsa-svRNAb-1	0	1	1	0	ENSG00000113441	LNPEP	ENSMUSG00000023845	Lnpep	ENSMUSP00000036998	ortholog_one2one	50	1	mmu-svRNAa-2	0	0	1	0
1261	ENST00000231420	hsa-svRNAa-1	0	0	0	1	ENSG00000113492	AGXT2	ENSMUSG00000089678	Agxt2	ENSMUSP00000022858	ortholog_one2one	100	1	NA	NA	NA	NA	NA
1262	ENST00000231423	hsa-svRNAa-1	0	1	0	0	ENSG00000113494	PRLR	ENSMUSG00000005268	Prlr	ENSMUSP00000122219	ortholog_one2one	100	1	NA	NA	NA	NA	NA
1263	ENST00000231484	hsa-svRNAb-1	1	0	0	0	ENSG00000113555	PCDH12	ENSMUSG00000024440	Pcdh12	ENSMUSP00000025311	ortholog_one2one	100	1	mmu-svRNAa-2	0	0	1	0
1264	ENST00000231484	hsa-svRNAb-1	1	0	0	0	ENSG00000113555	PCDH12	ENSMUSG00000024440	Pcdh12	ENSMUSP00000025311	ortholog_one2one	100	1	mmu-svRNAb-1	0	0	1	0
1265	ENST00000231484	hsa-svRNAa-1	2	1	1	0	ENSG00000113555	PCDH12	ENSMUSG00000024440	Pcdh12	ENSMUSP00000025311	ortholog_one2one	100	1	mmu-svRNAa-2	0	0	1	0
1266	ENST00000231484	hsa-svRNAa-1	2	1	1	0	ENSG00000113555	PCDH12	ENSMUSG00000024440	Pcdh12	ENSMUSP00000025311	ortholog_one2one	100	1	mmu-svRNAb-1	0	0	1	0
1267	ENST00000231498	hsa-svRNAb-1	3	0	1	1	ENSG00000113569	NUP155	ENSMUSG00000022142	Nup155	ENSMUSP00000128819	ortholog_one2one	100	1	NA	NA	NA	NA	NA
1268	ENST00000231498	hsa-svRNAa-1	6	0	0	0	ENSG00000113569	NUP155	ENSMUSG00000022142	Nup155	ENSMUSP00000128819	ortholog_one2one	100	1	NA	NA	NA	NA	NA
1269	ENST00000231706	hsa-svRNAa-1	4	0	0	1	ENSG00000013293	SLC7A14	ENSMUSG00000069072	Slc7a14	ENSMUSP00000088803	ortholog_one2one	50	1	mmu-svRNAb-1	3	0	0	0
1270	ENST00000231706	hsa-svRNAa-1	4	0	0	1	ENSG00000013293	SLC7A14	ENSMUSG00000069072	Slc7a14	ENSMUSP00000088803	ortholog_one2one	50	1	mmu-svRNAa-2	1	0	0	0
1271	ENST00000231706	hsa-svRNAb-1	0	1	2	0	ENSG00000013293	SLC7A14	ENSMUSG00000069072	Slc7a14	ENSMUSP00000088803	ortholog_one2one	50	1	mmu-svRNAb-1	3	0	0	0
1272	ENST00000231706	hsa-svRNAb-1	0	1	2	0	ENSG00000013293	SLC7A14	ENSMUSG00000069072	Slc7a14	ENSMUSP00000088803	ortholog_one2one	50	1	mmu-svRNAa-2	1	0	0	0
1273	ENST00000231721	hsa-svRNAa-1	3	0	0	0	ENSG00000010319	SEMA3G	ENSMUSG00000021904	Sema3g	ENSMUSP00000087643	ortholog_one2one	100	1	mmu-svRNAa-2	1	0	0	0
1274	ENST00000231721	hsa-svRNAb-1	1	0	1	0	ENSG00000010319	SEMA3G	ENSMUSG00000021904	Sema3g	ENSMUSP00000087643	ortholog_one2one	100	1	mmu-svRNAa-2	1	0	0	0
1275	ENST00000231721	hsa-svRNAb*-1	1	0	0	0	ENSG00000010319	SEMA3G	ENSMUSG00000021904	Sema3g	ENSMUSP00000087643	ortholog_one2one	100	1	mmu-svRNAa-2	1	0	0	0
1276	ENST00000231749	hsa-svRNAa-1	1	0	0	0	ENSG00000004838	ZMYND10	ENSMUSG00000010044	Zmynd10	ENSMUSP00000010188	ortholog_one2one	100	1	mmu-svRNAb-1	0	0	1	0
1277	ENST00000231751	hsa-svRNAa-1	1	0	0	0	ENSG00000012223	LTF	ENSMUSG00000032496	Ltf	ENSMUSP00000035077	ortholog_one2one	75	1	NA	NA	NA	NA	NA
1278	ENST00000231887	hsa-svRNAa-1	1	0	0	0	ENSG00000113790	EHHADH	ENSMUSG00000022853	Ehhadh	ENSMUSP00000023559	ortholog_one2one	100	1	NA	NA	NA	NA	NA
1279	ENST00000232165	hsa-svRNAb-1	0	0	1	0	NA	NA	NA	NA	NA	NA	NA	NA	mmu-svRNAb-1	1	0	0	1
1280	ENST00000232165	hsa-svRNAb-1	0	0	1	0	NA	NA	NA	NA	NA	NA	NA	NA	mmu-svRNAa-2	0	1	0	0
1281	ENST00000232165	hsa-svRNAa-1	0	0	1	0	NA	NA	NA	NA	NA	NA	NA	NA	mmu-svRNAb-1	1	0	0	1
1282	ENST00000232165	hsa-svRNAa-1	0	0	1	0	NA	NA	NA	NA	NA	NA	NA	NA	mmu-svRNAa-2	0	1	0	0
1283	ENST00000232217	hsa-svRNAa-1	2	1	2	0	ENSG00000114113	RBP2	ENSMUSG00000032454	Rbp2	ENSMUSP00000140676	ortholog_one2one	100	1	mmu-svRNAa-2	2	0	0	0
1284	ENST00000232219	hsa-svRNAa-1	0	1	0	0	NA	NA	NA	NA	NA	NA	NA	NA	NA	NA	NA	NA	NA
1285	ENST00000232375	hsa-svRNAa-1	3	0	0	0	ENSG00000114268	PFKFB4	ENSMUSG00000025648	Pfkfb4	ENSMUSP00000142378	ortholog_one2one	100	1	mmu-svRNAa-2	2	0	2	0
1286	ENST00000232375	hsa-svRNAb-1	0	0	1	0	ENSG00000114268	PFKFB4	ENSMUSG00000025648	Pfkfb4	ENSMUSP00000142378	ortholog_one2one	100	1	mmu-svRNAa-2	2	0	2	0
1287	ENST00000232461	hsa-svRNAa-1	2	0	1	0	ENSG00000114349	GNAT1	ENSMUSG00000034837	Gnat1	ENSMUSP00000010205	ortholog_one2one	100	1	mmu-svRNAb-1	0	0	0	1
1288	ENST00000232461	hsa-svRNAa-1	2	0	1	0	ENSG00000114349	GNAT1	ENSMUSG00000034837	Gnat1	ENSMUSP00000010205	ortholog_one2one	100	1	mmu-svRNAa-2	1	0	0	0
1289	ENST00000232496	hsa-svRNAa-1	1	0	1	0	ENSG00000114383	TUSC2	ENSMUSG00000010054	Tusc2	ENSMUSP00000010198	ortholog_one2one	100	1	NA	NA	NA	NA	NA
1290	ENST00000232564	hsa-svRNAb-1	2	0	0	0	ENSG00000114450	GNB4	ENSMUSG00000027669	Gnb4	ENSMUSP00000121127	ortholog_one2one	100	1	mmu-svRNAa-2	0	1	0	0
1291	ENST00000232564	hsa-svRNAa-1	4	1	0	0	ENSG00000114450	GNB4	ENSMUSG00000027669	Gnb4	ENSMUSP00000121127	ortholog_one2one	100	1	mmu-svRNAa-2	0	1	0	0
1292	ENST00000232603	hsa-svRNAb-1	0	1	0	0	ENSG00000114487	MORC1	ENSMUSG00000022652	Morc1	ENSMUSP00000023330	ortholog_one2one	100	1	NA	NA	NA	NA	NA
1293	ENST00000232607	hsa-svRNAb-1	0	0	1	2	ENSG00000114491	UMPS	ENSMUSG00000022814	Umps	ENSMUSP00000023510	ortholog_one2one	100	1	NA	NA	NA	NA	NA
1294	ENST00000232607	hsa-svRNAa-1	6	0	1	0	ENSG00000114491	UMPS	ENSMUSG00000022814	Umps	ENSMUSP00000023510	ortholog_one2one	100	1	NA	NA	NA	NA	NA
1295	ENST00000232766	hsa-svRNAb-1	3	0	0	0	ENSG00000114648	KLHL18	ENSMUSG00000054792	Klhl18	ENSMUSP00000143634	ortholog_one2one	100	1	mmu-svRNAa-2	1	1	0	0
1296	ENST00000232766	hsa-svRNAb-1	3	0	0	0	ENSG00000114648	KLHL18	ENSMUSG00000054792	Klhl18	ENSMUSP00000143634	ortholog_one2one	100	1	mmu-svRNAb-1	1	0	0	0
1297	ENST00000232766	hsa-svRNAa-1	3	0	0	0	ENSG00000114648	KLHL18	ENSMUSG00000054792	Klhl18	ENSMUSP00000143634	ortholog_one2one	100	1	mmu-svRNAa-2	1	1	0	0
1298	ENST00000232766	hsa-svRNAa-1	3	0	0	0	ENSG00000114648	KLHL18	ENSMUSG00000054792	Klhl18	ENSMUSP00000143634	ortholog_one2one	100	1	mmu-svRNAb-1	1	0	0	0
1299	ENST00000232854	hsa-svRNAb*-1	0	0	1	0	ENSG00000114735	HEMK1	ENSMUSG00000032579	Hemk1	ENSMUSP00000035196	ortholog_one2one	100	1	mmu-svRNAa-2	6	1	0	0
1300	ENST00000232854	hsa-svRNAb*-1	0	0	1	0	ENSG00000114735	HEMK1	ENSMUSG00000032579	Hemk1	ENSMUSP00000035196	ortholog_one2one	100	1	mmu-svRNAb-1	0	0	1	0
1301	ENST00000232854	hsa-svRNAb-1	0	1	1	0	ENSG00000114735	HEMK1	ENSMUSG00000032579	Hemk1	ENSMUSP00000035196	ortholog_one2one	100	1	mmu-svRNAa-2	6	1	0	0
1302	ENST00000232854	hsa-svRNAb-1	0	1	1	0	ENSG00000114735	HEMK1	ENSMUSG00000032579	Hemk1	ENSMUSP00000035196	ortholog_one2one	100	1	mmu-svRNAb-1	0	0	1	0
1303	ENST00000232854	hsa-svRNAa-1	4	2	2	0	ENSG00000114735	HEMK1	ENSMUSG00000032579	Hemk1	ENSMUSP00000035196	ortholog_one2one	100	1	mmu-svRNAa-2	6	1	0	0
1304	ENST00000232854	hsa-svRNAa-1	4	2	2	0	ENSG00000114735	HEMK1	ENSMUSG00000032579	Hemk1	ENSMUSP00000035196	ortholog_one2one	100	1	mmu-svRNAb-1	0	0	1	0
1305	ENST00000232975	hsa-svRNAa-1	1	0	0	0	ENSG00000114854	TNNC1	ENSMUSG00000091898	Tnnc1	ENSMUSP00000131991	ortholog_one2one	100	1	NA	NA	NA	NA	NA
1306	ENST00000232978	hsa-svRNAa-1	1	0	0	0	ENSG00000114857	NKTR	ENSMUSG00000032525	Nktr	ENSMUSP00000035112	ortholog_one2one	100	1	mmu-svRNAa-2	0	1	0	0
1307	ENST00000232978	hsa-svRNAa-1	1	0	0	0	ENSG00000114857	NKTR	ENSMUSG00000032525	Nktr	ENSMUSP00000035112	ortholog_one2one	100	1	mmu-svRNAb-1	0	0	1	0
1308	ENST00000232978	hsa-svRNAb-1	0	0	1	0	ENSG00000114857	NKTR	ENSMUSG00000032525	Nktr	ENSMUSP00000035112	ortholog_one2one	100	1	mmu-svRNAa-2	0	1	0	0
1309	ENST00000232978	hsa-svRNAb-1	0	0	1	0	ENSG00000114857	NKTR	ENSMUSG00000032525	Nktr	ENSMUSP00000035112	ortholog_one2one	100	1	mmu-svRNAb-1	0	0	1	0
1310	ENST00000233025	hsa-svRNAa-1	4	0	0	0	ENSG00000114902	SPCS1	ENSMUSG00000021917	Spcs1	ENSMUSP00000139654	ortholog_one2one	100	1	mmu-svRNAb-1	2	0	0	0
1311	ENST00000233025	hsa-svRNAb-1	0	2	0	0	ENSG00000114902	SPCS1	ENSMUSG00000021917	Spcs1	ENSMUSP00000139654	ortholog_one2one	100	1	mmu-svRNAb-1	2	0	0	0
1312	ENST00000233027	hsa-svRNAa-1	2	0	0	0	ENSG00000114904	NEK4	ENSMUSG00000021918	Nek4	ENSMUSP00000154090	ortholog_one2one	100	1	mmu-svRNAb-1	0	0	1	0
1313	ENST00000233027	hsa-svRNAb-1	0	1	0	0	ENSG00000114904	NEK4	ENSMUSG00000021918	Nek4	ENSMUSP00000154090	ortholog_one2one	100	1	mmu-svRNAb-1	0	0	1	0
1314	ENST00000233047	hsa-svRNAa-1	1	0	0	0	ENSG00000011638	LDAF1	ENSMUSG00000030917	Ldaf1	ENSMUSP00000033210	ortholog_one2one	100	1	NA	NA	NA	NA	NA
1315	ENST00000233055	hsa-svRNAa-1	0	2	0	0	ENSG00000085449	WDFY1	ENSMUSG00000073643	Wdfy1	ENSMUSP00000109140	ortholog_one2one	100	1	NA	NA	NA	NA	NA
1316	ENST00000233055	hsa-svRNAb-1	0	1	0	0	ENSG00000085449	WDFY1	ENSMUSG00000073643	Wdfy1	ENSMUSP00000109140	ortholog_one2one	100	1	NA	NA	NA	NA	NA
1317	ENST00000233057	hsa-svRNAb-1	3	0	0	0	ENSG00000055332	EIF2AK2	ENSMUSG00000024079	Eif2ak2	ENSMUSP00000024884	ortholog_one2one	100	1	mmu-svRNAb-1	0	0	1	0
1318	ENST00000233057	hsa-svRNAb*-1	0	1	0	0	ENSG00000055332	EIF2AK2	ENSMUSG00000024079	Eif2ak2	ENSMUSP00000024884	ortholog_one2one	100	1	mmu-svRNAb-1	0	0	1	0
1319	ENST00000233057	hsa-svRNAa-1	4	1	0	0	ENSG00000055332	EIF2AK2	ENSMUSG00000024079	Eif2ak2	ENSMUSP00000024884	ortholog_one2one	100	1	mmu-svRNAb-1	0	0	1	0
1320	ENST00000233078	hsa-svRNAa-1	0	0	1	0	ENSG00000071626	DAZAP1	ENSMUSG00000069565	Dazap1	ENSMUSP00000089958	ortholog_one2one	100	1	mmu-svRNAa*-1	1	0	0	0
1321	ENST00000233121	hsa-svRNAa-1	1	2	0	1	ENSG00000084764	MAPRE3	ENSMUSG00000029166	Mapre3	ENSMUSP00000031058	ortholog_one2one	100	1	mmu-svRNAa-2	2	0	0	0
1322	ENST00000233146	hsa-svRNAb-1	1	1	0	0	ENSG00000095002	MSH2	ENSMUSG00000024151	Msh2	ENSMUSP00000024967	ortholog_one2one	100	1	mmu-svRNAb-1	1	0	0	0
1323	ENST00000233146	hsa-svRNAb-1	1	1	0	0	ENSG00000095002	MSH2	ENSMUSG00000024151	Msh2	ENSMUSP00000024967	ortholog_one2one	100	1	mmu-svRNAa-2	1	0	0	0
1324	ENST00000233146	hsa-svRNAa-1	2	0	0	0	ENSG00000095002	MSH2	ENSMUSG00000024151	Msh2	ENSMUSP00000024967	ortholog_one2one	100	1	mmu-svRNAb-1	1	0	0	0
1325	ENST00000233146	hsa-svRNAa-1	2	0	0	0	ENSG00000095002	MSH2	ENSMUSG00000024151	Msh2	ENSMUSP00000024967	ortholog_one2one	100	1	mmu-svRNAa-2	1	0	0	0
1326	ENST00000233154	hsa-svRNAa*-1	0	0	1	0	ENSG00000071051	NCK2	ENSMUSG00000066877	Nck2	ENSMUSP00000083611	ortholog_one2one	100	1	mmu-svRNAa-2	0	1	0	0
1327	ENST00000233190	hsa-svRNAb-1	0	2	0	0	ENSG00000023228	NDUFS1	ENSMUSG00000025968	Ndufs1	ENSMUSP00000027111	ortholog_one2one	100	1	NA	NA	NA	NA	NA
1328	ENST00000233190	hsa-svRNAb*-1	1	0	0	0	ENSG00000023228	NDUFS1	ENSMUSG00000025968	Ndufs1	ENSMUSP00000027111	ortholog_one2one	100	1	NA	NA	NA	NA	NA
1329	ENST00000233190	hsa-svRNAa-1	8	0	0	1	ENSG00000023228	NDUFS1	ENSMUSG00000025968	Ndufs1	ENSMUSP00000027111	ortholog_one2one	100	1	NA	NA	NA	NA	NA
1330	ENST00000233202	hsa-svRNAa-1	2	1	0	0	ENSG00000018280	SLC11A1	ENSMUSG00000026177	Slc11a1	ENSMUSP00000027368	ortholog_one2one	100	1	mmu-svRNAa-2	1	0	0	0
1331	ENST00000233202	hsa-svRNAa*-1	1	0	0	0	ENSG00000018280	SLC11A1	ENSMUSG00000026177	Slc11a1	ENSMUSP00000027368	ortholog_one2one	100	1	mmu-svRNAa-2	1	0	0	0
1332	ENST00000233242	hsa-svRNAb-1	1	1	1	0	ENSG00000084674	APOB	ENSMUSG00000020609	Apob	ENSMUSP00000036044	ortholog_one2one	100	1	NA	NA	NA	NA	NA
1333	ENST00000233242	hsa-svRNAa-1	0	0	1	0	ENSG00000084674	APOB	ENSMUSG00000020609	Apob	ENSMUSP00000036044	ortholog_one2one	100	1	NA	NA	NA	NA	NA
1334	ENST00000233331	hsa-svRNAa-1	1	0	0	0	ENSG00000115274	INO80B	ENSMUSG00000030034	Ino80b	ENSMUSP00000109568	ortholog_one2one	100	1	NA	NA	NA	NA	NA
1335	ENST00000233336	hsa-svRNAb-1	1	0	0	0	ENSG00000114999	TTL	ENSMUSG00000027394	Ttl	ENSMUSP00000046883	ortholog_one2one	100	1	mmu-svRNAb-1	0	0	1	0
1336	ENST00000233336	hsa-svRNAb-1	1	0	0	0	ENSG00000114999	TTL	ENSMUSG00000027394	Ttl	ENSMUSP00000046883	ortholog_one2one	100	1	mmu-svRNAa-2	3	0	1	0
1337	ENST00000233336	hsa-svRNAa-1	7	1	0	0	ENSG00000114999	TTL	ENSMUSG00000027394	Ttl	ENSMUSP00000046883	ortholog_one2one	100	1	mmu-svRNAb-1	0	0	1	0
1338	ENST00000233336	hsa-svRNAa-1	7	1	0	0	ENSG00000114999	TTL	ENSMUSG00000027394	Ttl	ENSMUSP00000046883	ortholog_one2one	100	1	mmu-svRNAa-2	3	0	1	0
1339	ENST00000233379	hsa-svRNAa-1	1	1	3	0	ENSG00000115042	FAHD2A	ENSMUSG00000027371	Fahd2a	ENSMUSP00000028848	ortholog_one2one	100	1	mmu-svRNAa-2	0	0	1	0
1340	ENST00000233379	hsa-svRNAb-1	1	0	0	0	ENSG00000115042	FAHD2A	ENSMUSG00000027371	Fahd2a	ENSMUSP00000028848	ortholog_one2one	100	1	mmu-svRNAa-2	0	0	1	0
1341	ENST00000233535	hsa-svRNAa-1	3	0	0	0	ENSG00000115194	SLC30A3	ENSMUSG00000029151	Slc30a3	ENSMUSP00000031037	ortholog_one2one	100	1	NA	NA	NA	NA	NA
1342	ENST00000233535	hsa-svRNAb*-1	1	0	0	0	ENSG00000115194	SLC30A3	ENSMUSG00000029151	Slc30a3	ENSMUSP00000031037	ortholog_one2one	100	1	NA	NA	NA	NA	NA
1343	ENST00000233557	hsa-svRNAa-1	1	0	0	0	ENSG00000115216	NRBP1	ENSMUSG00000029148	Nrbp1	ENSMUSP00000143872	ortholog_one2one	100	1	NA	NA	NA	NA	NA
1344	ENST00000233575	hsa-svRNAa-1	1	0	0	0	ENSG00000115234	SNX17	ENSMUSG00000029146	Snx17	ENSMUSP00000031029	ortholog_one2one	100	1	mmu-svRNAb-1	0	1	0	0
1345	ENST00000233575	hsa-svRNAa-1	1	0	0	0	ENSG00000115234	SNX17	ENSMUSG00000029146	Snx17	ENSMUSP00000031029	ortholog_one2one	100	1	mmu-svRNAa-2	0	0	1	0
1346	ENST00000233575	hsa-svRNAb-1	0	0	1	0	ENSG00000115234	SNX17	ENSMUSG00000029146	Snx17	ENSMUSP00000031029	ortholog_one2one	100	1	mmu-svRNAb-1	0	1	0	0
1347	ENST00000233575	hsa-svRNAb-1	0	0	1	0	ENSG00000115234	SNX17	ENSMUSG00000029146	Snx17	ENSMUSP00000031029	ortholog_one2one	100	1	mmu-svRNAa-2	0	0	1	0
1348	ENST00000233596	hsa-svRNAa-1	3	0	0	0	ENSG00000115255	REEP6					NA	NA	mmu-svRNAb*-2	1	0	0	0
1349	ENST00000233596	hsa-svRNAa-1	3	0	0	0	ENSG00000115255	REEP6					NA	NA	mmu-svRNAa-2	0	0	0	1
1350	ENST00000233607	hsa-svRNAa-1	5	0	2	1	ENSG00000115266	APC2	ENSMUSG00000020135	Apc2	ENSMUSP00000100996	ortholog_one2one	100	1	mmu-svRNAb-1	0	0	1	0
1351	ENST00000233607	hsa-svRNAa-1	5	0	2	1	ENSG00000115266	APC2	ENSMUSG00000020135	Apc2	ENSMUSP00000100996	ortholog_one2one	100	1	mmu-svRNAa-2	1	0	0	0
1352	ENST00000233607	hsa-svRNAb-1	0	0	3	0	ENSG00000115266	APC2	ENSMUSG00000020135	Apc2	ENSMUSP00000100996	ortholog_one2one	100	1	mmu-svRNAb-1	0	0	1	0
1353	ENST00000233607	hsa-svRNAb-1	0	0	3	0	ENSG00000115266	APC2	ENSMUSG00000020135	Apc2	ENSMUSP00000100996	ortholog_one2one	100	1	mmu-svRNAa-2	1	0	0	0
1354	ENST00000233616	hsa-svRNAa-1	1	0	0	0	NA	NA	NA	NA	NA	NA	NA	NA	NA	NA	NA	NA	NA
1355	ENST00000233623	hsa-svRNAa-1	1	0	0	0	ENSG00000115282	TTC31					NA	NA	mmu-svRNAb-1	0	0	1	0
1356	ENST00000233623	hsa-svRNAa-1	1	0	0	0	ENSG00000115282	TTC31					NA	NA	mmu-svRNAa-2	0	1	0	0
1357	ENST00000233627	hsa-svRNAa-1	1	0	0	0	ENSG00000115286	NDUFS7	ENSMUSG00000020153	Ndufs7	ENSMUSP00000101003	ortholog_one2one	100	1	NA	NA	NA	NA	NA
1358	ENST00000233668	hsa-svRNAb-1	1	0	0	0	ENSG00000115325	DOK1	ENSMUSG00000068335	Dok1	ENSMUSP00000087079	ortholog_one2one	100	1	NA	NA	NA	NA	NA
1359	ENST00000233813	hsa-svRNAb-1	1	0	0	0	ENSG00000115461	IGFBP5	ENSMUSG00000026185	Igfbp5	ENSMUSP00000027377	ortholog_one2one	100	1	mmu-svRNAb-1	0	1	0	0
1360	ENST00000233813	hsa-svRNAb-1	1	0	0	0	ENSG00000115461	IGFBP5	ENSMUSG00000026185	Igfbp5	ENSMUSP00000027377	ortholog_one2one	100	1	mmu-svRNAa-2	2	0	1	0
1361	ENST00000233813	hsa-svRNAa-1	5	3	2	1	ENSG00000115461	IGFBP5	ENSMUSG00000026185	Igfbp5	ENSMUSP00000027377	ortholog_one2one	100	1	mmu-svRNAb-1	0	1	0	0
1362	ENST00000233813	hsa-svRNAa-1	5	3	2	1	ENSG00000115461	IGFBP5	ENSMUSG00000026185	Igfbp5	ENSMUSP00000027377	ortholog_one2one	100	1	mmu-svRNAa-2	2	0	1	0
1363	ENST00000233826	hsa-svRNAb*-1	1	0	0	0	ENSG00000115474	KCNJ13	ENSMUSG00000079436	Kcnj13	ENSMUSP00000108838	ortholog_one2one	100	1	mmu-svRNAb-1	1	0	2	0
1364	ENST00000233826	hsa-svRNAa-1	1	1	0	0	ENSG00000115474	KCNJ13	ENSMUSG00000079436	Kcnj13	ENSMUSP00000108838	ortholog_one2one	100	1	mmu-svRNAb-1	1	0	2	0
1365	ENST00000233826	hsa-svRNAb-1	0	0	0	1	ENSG00000115474	KCNJ13	ENSMUSG00000079436	Kcnj13	ENSMUSP00000108838	ortholog_one2one	100	1	mmu-svRNAb-1	1	0	2	0
1366	ENST00000233838	hsa-svRNAb-1	0	0	0	1	ENSG00000115486	GGCX	ENSMUSG00000053460	Ggcx	ENSMUSP00000070109	ortholog_one2one	100	1	NA	NA	NA	NA	NA
1367	ENST00000233838	hsa-svRNAa-1	2	3	1	0	ENSG00000115486	GGCX	ENSMUSG00000053460	Ggcx	ENSMUSP00000070109	ortholog_one2one	100	1	NA	NA	NA	NA	NA
1368	ENST00000233892	hsa-svRNAa-1	2	0	0	0	ENSG00000115540	MOB4	ENSMUSG00000025979	Mob4	ENSMUSP00000125415	ortholog_one2one	100	1	mmu-svRNAb-1	2	0	0	0
1369	ENST00000233892	hsa-svRNAb-1	1	0	0	0	ENSG00000115540	MOB4	ENSMUSG00000025979	Mob4	ENSMUSP00000125415	ortholog_one2one	100	1	mmu-svRNAb-1	2	0	0	0
1370	ENST00000233948	hsa-svRNAa-1	1	0	0	0	ENSG00000115596	WNT6	ENSMUSG00000033227	Wnt6	ENSMUSP00000006716	ortholog_one2one	100	1	NA	NA	NA	NA	NA
1371	ENST00000233997	hsa-svRNAa-1	1	0	0	0	ENSG00000172232	AZU1					NA	NA	NA	NA	NA	NA	NA
1372	ENST00000234038	hsa-svRNAa-1	0	2	0	0	ENSG00000115685	PPP1R7					NA	NA	mmu-svRNAa-2	2	0	0	0
1373	ENST00000234160	hsa-svRNAb-1	1	0	0	0	ENSG00000115806	GORASP2	ENSMUSG00000014959	Gorasp2	ENSMUSP00000028509	ortholog_one2one	100	1	NA	NA	NA	NA	NA
1374	ENST00000234198	hsa-svRNAa-1	1	0	0	0	ENSG00000115844	DLX2	ENSMUSG00000023391	Dlx2	ENSMUSP00000024159	ortholog_one2one	100	1	mmu-svRNAb*-2	0	0	1	0
1375	ENST00000234198	hsa-svRNAa-1	1	0	0	0	ENSG00000115844	DLX2	ENSMUSG00000023391	Dlx2	ENSMUSP00000024159	ortholog_one2one	100	1	mmu-svRNAa-2	1	0	0	0
1376	ENST00000234256	hsa-svRNAa-1	3	2	0	0	ENSG00000115902	SLC1A4	ENSMUSG00000020142	Slc1a4	ENSMUSP00000105223	ortholog_one2one	100	1	mmu-svRNAb-1	1	1	1	2
1377	ENST00000234256	hsa-svRNAb-1	1	0	1	0	ENSG00000115902	SLC1A4	ENSMUSG00000020142	Slc1a4	ENSMUSP00000105223	ortholog_one2one	100	1	mmu-svRNAb-1	1	1	1	2
1378	ENST00000234296	hsa-svRNAa-1	1	0	0	0	ENSG00000115942	ORC2	ENSMUSG00000026037	Orc2	ENSMUSP00000027198	ortholog_one2one	100	1	NA	NA	NA	NA	NA
1379	ENST00000234296	hsa-svRNAb-1	0	1	1	0	ENSG00000115942	ORC2	ENSMUSG00000026037	Orc2	ENSMUSP00000027198	ortholog_one2one	100	1	NA	NA	NA	NA	NA
1380	ENST00000234310	hsa-svRNAa-1	0	1	0	0	ENSG00000221823	PPP3R1	ENSMUSG00000033953	Ppp3r1	ENSMUSP00000099944	ortholog_one2one	75	1	NA	NA	NA	NA	NA
1381	ENST00000234347	hsa-svRNAb*-1	1	0	0	0	ENSG00000196415	PRTN3	ENSMUSG00000057729	Prtn3	ENSMUSP00000006679	ortholog_one2one	100	1	NA	NA	NA	NA	NA
1382	ENST00000234420	hsa-svRNAb-1	1	0	0	0	ENSG00000116062	MSH6	ENSMUSG00000005370	Msh6	ENSMUSP00000005503	ortholog_one2one	100	1	mmu-svRNAb-1	1	0	1	0
1383	ENST00000234420	hsa-svRNAa-1	1	0	0	0	ENSG00000116062	MSH6	ENSMUSG00000005370	Msh6	ENSMUSP00000005503	ortholog_one2one	100	1	mmu-svRNAb-1	1	0	1	0
1384	ENST00000234453	hsa-svRNAa-1	1	0	0	0	ENSG00000116095	PLEKHA3	ENSMUSG00000002733	Plekha3	ENSMUSP00000107551	ortholog_one2one	100	1	NA	NA	NA	NA	NA
1385	ENST00000234453	hsa-svRNAb-1	2	0	0	0	ENSG00000116095	PLEKHA3	ENSMUSG00000002733	Plekha3	ENSMUSP00000107551	ortholog_one2one	100	1	NA	NA	NA	NA	NA
1386	ENST00000234454	hsa-svRNAa-1	1	0	0	0	ENSG00000116096	SPR	ENSMUSG00000033735	Spr	ENSMUSP00000048111	ortholog_one2one	0	1	NA	NA	NA	NA	NA
1387	ENST00000234454	hsa-svRNAb-1	1	0	0	0	ENSG00000116096	SPR	ENSMUSG00000033735	Spr	ENSMUSP00000048111	ortholog_one2one	0	1	NA	NA	NA	NA	NA
1388	ENST00000234626	hsa-svRNAb-1	0	1	1	0	ENSG00000097046	CDC7	ENSMUSG00000029283	Cdc7	ENSMUSP00000113385	ortholog_one2one	100	1	NA	NA	NA	NA	NA
1389	ENST00000234827	hsa-svRNAa-1	3	0	0	1	ENSG00000116205	TCEANC2	ENSMUSG00000028619	Tceanc2	ENSMUSP00000059741	ortholog_one2one	100	1	mmu-svRNAb-1	1	0	0	0
1390	ENST00000234827	hsa-svRNAa-1	3	0	0	1	ENSG00000116205	TCEANC2	ENSMUSG00000028619	Tceanc2	ENSMUSP00000059741	ortholog_one2one	100	1	mmu-svRNAa-2	0	0	1	0
1391	ENST00000234827	hsa-svRNAb-1	1	0	0	0	ENSG00000116205	TCEANC2	ENSMUSG00000028619	Tceanc2	ENSMUSP00000059741	ortholog_one2one	100	1	mmu-svRNAb-1	1	0	0	0
1392	ENST00000234827	hsa-svRNAb-1	1	0	0	0	ENSG00000116205	TCEANC2	ENSMUSG00000028619	Tceanc2	ENSMUSP00000059741	ortholog_one2one	100	1	mmu-svRNAa-2	0	0	1	0
1393	ENST00000235090	hsa-svRNAa-1	0	2	0	0	ENSG00000116455	WDR77	ENSMUSG00000000561	Wdr77	ENSMUSP00000010278	ortholog_one2one	100	1	mmu-svRNAa-2	0	1	1	0
1394	ENST00000235090	hsa-svRNAb-1	1	0	0	0	ENSG00000116455	WDR77	ENSMUSG00000000561	Wdr77	ENSMUSP00000010278	ortholog_one2one	100	1	mmu-svRNAa-2	0	1	1	0
1395	ENST00000235307	hsa-svRNAa-1	2	2	2	0	ENSG00000116667	C1orf21	ENSMUSG00000032666	1700025G04Rik	ENSMUSP00000036406	ortholog_one2one	100	1	mmu-svRNAb-1	1	0	1	0
1396	ENST00000235307	hsa-svRNAa-1	2	2	2	0	ENSG00000116667	C1orf21	ENSMUSG00000032666	1700025G04Rik	ENSMUSP00000036406	ortholog_one2one	100	1	mmu-svRNAa-2	0	0	2	0
1397	ENST00000235307	hsa-svRNAb-1	1	0	1	0	ENSG00000116667	C1orf21	ENSMUSG00000032666	1700025G04Rik	ENSMUSP00000036406	ortholog_one2one	100	1	mmu-svRNAb-1	1	0	1	0
1398	ENST00000235307	hsa-svRNAb-1	1	0	1	0	ENSG00000116667	C1orf21	ENSMUSG00000032666	1700025G04Rik	ENSMUSP00000036406	ortholog_one2one	100	1	mmu-svRNAa-2	0	0	2	0
1399	ENST00000235307	hsa-svRNAb*-1	1	0	0	0	ENSG00000116667	C1orf21	ENSMUSG00000032666	1700025G04Rik	ENSMUSP00000036406	ortholog_one2one	100	1	mmu-svRNAb-1	1	0	1	0
1400	ENST00000235307	hsa-svRNAb*-1	1	0	0	0	ENSG00000116667	C1orf21	ENSMUSG00000032666	1700025G04Rik	ENSMUSP00000036406	ortholog_one2one	100	1	mmu-svRNAa-2	0	0	2	0
1401	ENST00000235310	hsa-svRNAb-1	0	0	1	0	ENSG00000116670	MAD2L2	ENSMUSG00000029003	Mad2l2	ENSMUSP00000030860	ortholog_one2one	100	1	NA	NA	NA	NA	NA
1402	ENST00000235310	hsa-svRNAa-1	1	0	0	0	ENSG00000116670	MAD2L2	ENSMUSG00000029003	Mad2l2	ENSMUSP00000030860	ortholog_one2one	100	1	NA	NA	NA	NA	NA
1403	ENST00000235332	hsa-svRNAa-1	1	1	0	0	ENSG00000116691	MIIP	ENSMUSG00000029022	Miip	ENSMUSP00000113897	ortholog_one2one	100	1	NA	NA	NA	NA	NA
1404	ENST00000235332	hsa-svRNAb-1	0	0	1	0	ENSG00000116691	MIIP	ENSMUSG00000029022	Miip	ENSMUSP00000113897	ortholog_one2one	100	1	NA	NA	NA	NA	NA
1405	ENST00000235345	hsa-svRNAa-1	0	0	0	1	ENSG00000116704	SLC35D1	ENSMUSG00000028521	Slc35d1	ENSMUSP00000037617	ortholog_one2one	75	1	mmu-svRNAa-2	1	0	0	0
1406	ENST00000235345	hsa-svRNAb-1	1	0	1	0	ENSG00000116704	SLC35D1	ENSMUSG00000028521	Slc35d1	ENSMUSP00000037617	ortholog_one2one	75	1	mmu-svRNAa-2	1	0	0	0
1407	ENST00000235372	hsa-svRNAb-1	2	1	2	0	ENSG00000116731	PRDM2	ENSMUSG00000057637	Prdm2	ENSMUSP00000101404	ortholog_one2one	100	1	mmu-svRNAa-2	1	0	0	0
1408	ENST00000235372	hsa-svRNAb-1	2	1	2	0	ENSG00000116731	PRDM2	ENSMUSG00000057637	Prdm2	ENSMUSP00000101404	ortholog_one2one	100	1	mmu-svRNAb-1	1	0	0	0
1409	ENST00000235372	hsa-svRNAb-1	2	1	2	0	ENSG00000116731	PRDM2	ENSMUSG00000057637	Prdm2	ENSMUSP00000101404	ortholog_one2one	100	1	mmu-svRNAb*-2	1	0	0	0
1410	ENST00000235372	hsa-svRNAa-1	1	0	0	0	ENSG00000116731	PRDM2	ENSMUSG00000057637	Prdm2	ENSMUSP00000101404	ortholog_one2one	100	1	mmu-svRNAa-2	1	0	0	0
1411	ENST00000235372	hsa-svRNAa-1	1	0	0	0	ENSG00000116731	PRDM2	ENSMUSG00000057637	Prdm2	ENSMUSP00000101404	ortholog_one2one	100	1	mmu-svRNAb-1	1	0	0	0
1412	ENST00000235372	hsa-svRNAa-1	1	0	0	0	ENSG00000116731	PRDM2	ENSMUSG00000057637	Prdm2	ENSMUSP00000101404	ortholog_one2one	100	1	mmu-svRNAb*-2	1	0	0	0
1413	ENST00000235628	hsa-svRNAb-1	1	0	0	0	ENSG00000116981	NT5C1A	ENSMUSG00000054958	Nt5c1a	ENSMUSP00000069422	ortholog_one2one	100	1	mmu-svRNAa-2	0	1	0	0
1414	ENST00000235628	hsa-svRNAb-1	1	0	0	0	ENSG00000116981	NT5C1A	ENSMUSG00000054958	Nt5c1a	ENSMUSP00000069422	ortholog_one2one	100	1	mmu-svRNAb-1	3	0	0	0
1415	ENST00000235628	hsa-svRNAa-1	4	1	1	1	ENSG00000116981	NT5C1A	ENSMUSG00000054958	Nt5c1a	ENSMUSP00000069422	ortholog_one2one	100	1	mmu-svRNAa-2	0	1	0	0
1416	ENST00000235628	hsa-svRNAa-1	4	1	1	1	ENSG00000116981	NT5C1A	ENSMUSG00000054958	Nt5c1a	ENSMUSP00000069422	ortholog_one2one	100	1	mmu-svRNAb-1	3	0	0	0
1417	ENST00000235835	hsa-svRNAb-1	4	1	0	0	ENSG00000053371	AKR7A2					NA	NA	mmu-svRNAa-2	0	1	0	0
1418	ENST00000235835	hsa-svRNAa-1	12	1	0	1	ENSG00000053371	AKR7A2					NA	NA	mmu-svRNAa-2	0	1	0	0
1419	ENST00000236040	hsa-svRNAb-1	0	1	1	0	ENSG00000117385	P3H1	ENSMUSG00000028641	P3h1	ENSMUSP00000099723	ortholog_one2one	100	1	mmu-svRNAb-1	0	1	1	0
1420	ENST00000236040	hsa-svRNAa-1	0	1	1	0	ENSG00000117385	P3H1	ENSMUSG00000028641	P3h1	ENSMUSP00000099723	ortholog_one2one	100	1	mmu-svRNAb-1	0	1	1	0
1421	ENST00000236147	hsa-svRNAa-1	1	0	0	0	ENSG00000188404	SELL	ENSMUSG00000026581	Sell	ENSMUSP00000095099	ortholog_one2one	100	1	NA	NA	NA	NA	NA
1422	ENST00000236147	hsa-svRNAb-1	1	0	0	0	ENSG00000188404	SELL	ENSMUSG00000026581	Sell	ENSMUSP00000095099	ortholog_one2one	100	1	NA	NA	NA	NA	NA
1423	ENST00000236166	hsa-svRNAb-1	1	0	0	0	ENSG00000117507	FMO6P					NA	NA	mmu-svRNAa-2	0	0	1	0
1424	ENST00000236166	hsa-svRNAb-1	1	0	0	0	ENSG00000117507	FMO6P					NA	NA	mmu-svRNAb-1	1	0	1	0
1425	ENST00000236671	hsa-svRNAa-1	0	0	1	0	ENSG00000117984	CTSD	ENSMUSG00000007891	Ctsd	ENSMUSP00000121203	ortholog_one2one	50	1	mmu-svRNAa-2	1	0	1	0
1426	ENST00000236671	hsa-svRNAb-1	1	0	0	0	ENSG00000117984	CTSD	ENSMUSG00000007891	Ctsd	ENSMUSP00000121203	ortholog_one2one	50	1	mmu-svRNAa-2	1	0	1	0
1427	ENST00000236693	hsa-svRNAa-1	0	0	0	1	ENSG00000118004	COLEC11	ENSMUSG00000036655	Colec11	ENSMUSP00000152876	ortholog_one2one	100	1	NA	NA	NA	NA	NA
1428	ENST00000236826	hsa-svRNAb-1	1	0	1	0	ENSG00000118113	MMP8	ENSMUSG00000005800	Mmp8	ENSMUSP00000018765	ortholog_one2one	100	1	NA	NA	NA	NA	NA
1429	ENST00000236877	hsa-svRNAb-1	1	0	0	0	ENSG00000118160	SLC8A2	ENSMUSG00000030376	Slc8a2	ENSMUSP00000147497	ortholog_one2one	100	1	mmu-svRNAa-2	0	1	0	1
1430	ENST00000236877	hsa-svRNAb-1	1	0	0	0	ENSG00000118160	SLC8A2	ENSMUSG00000030376	Slc8a2	ENSMUSP00000147497	ortholog_one2one	100	1	mmu-svRNAb-1	0	0	1	0
1431	ENST00000236877	hsa-svRNAa-1	5	1	0	1	ENSG00000118160	SLC8A2	ENSMUSG00000030376	Slc8a2	ENSMUSP00000147497	ortholog_one2one	100	1	mmu-svRNAa-2	0	1	0	1
1432	ENST00000236877	hsa-svRNAa-1	5	1	0	1	ENSG00000118160	SLC8A2	ENSMUSG00000030376	Slc8a2	ENSMUSP00000147497	ortholog_one2one	100	1	mmu-svRNAb-1	0	0	1	0
1433	ENST00000236877	hsa-svRNAa*-1	0	1	0	0	ENSG00000118160	SLC8A2	ENSMUSG00000030376	Slc8a2	ENSMUSP00000147497	ortholog_one2one	100	1	mmu-svRNAa-2	0	1	0	1
1434	ENST00000236877	hsa-svRNAa*-1	0	1	0	0	ENSG00000118160	SLC8A2	ENSMUSG00000030376	Slc8a2	ENSMUSP00000147497	ortholog_one2one	100	1	mmu-svRNAb-1	0	0	1	0
1435	ENST00000236959	hsa-svRNAb-1	1	0	0	0	ENSG00000138363	ATIC	ENSMUSG00000026192	Atic	ENSMUSP00000027384	ortholog_one2one	100	1	NA	NA	NA	NA	NA
1436	ENST00000236959	hsa-svRNAa-1	3	0	0	1	ENSG00000138363	ATIC	ENSMUSG00000026192	Atic	ENSMUSP00000027384	ortholog_one2one	100	1	NA	NA	NA	NA	NA
1437	ENST00000236980	hsa-svRNAb-1	1	2	0	0	ENSG00000118246	FASTKD2	ENSMUSG00000025962	Fastkd2	ENSMUSP00000027103	ortholog_one2one	100	1	mmu-svRNAa-2	1	0	0	0
1438	ENST00000236980	hsa-svRNAb-1	1	2	0	0	ENSG00000118246	FASTKD2	ENSMUSG00000025962	Fastkd2	ENSMUSP00000027103	ortholog_one2one	100	1	mmu-svRNAb-1	2	0	0	0
1439	ENST00000236980	hsa-svRNAb-1	1	2	0	0	ENSG00000118246	FASTKD2	ENSMUSG00000025962	Fastkd2	ENSMUSP00000027103	ortholog_one2one	100	1	mmu-svRNAb*-2	0	0	1	0
1440	ENST00000236980	hsa-svRNAa-1	1	0	0	0	ENSG00000118246	FASTKD2	ENSMUSG00000025962	Fastkd2	ENSMUSP00000027103	ortholog_one2one	100	1	mmu-svRNAa-2	1	0	0	0
1441	ENST00000236980	hsa-svRNAa-1	1	0	0	0	ENSG00000118246	FASTKD2	ENSMUSG00000025962	Fastkd2	ENSMUSP00000027103	ortholog_one2one	100	1	mmu-svRNAb-1	2	0	0	0
1442	ENST00000236980	hsa-svRNAa-1	1	0	0	0	ENSG00000118246	FASTKD2	ENSMUSG00000025962	Fastkd2	ENSMUSP00000027103	ortholog_one2one	100	1	mmu-svRNAb*-2	0	0	1	0
1443	ENST00000237014	hsa-svRNAb-1	1	1	0	0	ENSG00000118271	TTR	ENSMUSG00000061808	Ttr	ENSMUSP00000074783	ortholog_one2one	100	1	NA	NA	NA	NA	NA
1444	ENST00000237014	hsa-svRNAa-1	2	2	0	0	ENSG00000118271	TTR	ENSMUSG00000061808	Ttr	ENSMUSP00000074783	ortholog_one2one	100	1	NA	NA	NA	NA	NA
1445	ENST00000237264	hsa-svRNAb-1	0	1	0	0	ENSG00000028839	TBPL1	ENSMUSG00000071359	Tbpl1	ENSMUSP00000114223	ortholog_one2one	75	1	mmu-svRNAa-2	1	0	0	0
1446	ENST00000237264	hsa-svRNAb-1	0	1	0	0	ENSG00000028839	TBPL1	ENSMUSG00000071359	Tbpl1	ENSMUSP00000114223	ortholog_one2one	75	1	mmu-svRNAb-1	1	0	0	0
1447	ENST00000237289	hsa-svRNAb-1	1	0	0	0	ENSG00000118503	TNFAIP3	ENSMUSG00000019850	Tnfaip3	ENSMUSP00000019997	ortholog_one2one	100	1	mmu-svRNAb-1	1	0	0	0
1448	ENST00000237289	hsa-svRNAb-1	1	0	0	0	ENSG00000118503	TNFAIP3	ENSMUSG00000019850	Tnfaip3	ENSMUSP00000019997	ortholog_one2one	100	1	mmu-svRNAa-2	0	1	0	0
1449	ENST00000237316	hsa-svRNAa-1	1	0	0	0	ENSG00000118526	TCF21	ENSMUSG00000045680	Tcf21	ENSMUSP00000053178	ortholog_one2one	100	1	mmu-svRNAa*-1	2	0	0	0
1450	ENST00000237316	hsa-svRNAa*-1	2	0	1	0	ENSG00000118526	TCF21	ENSMUSG00000045680	Tcf21	ENSMUSP00000053178	ortholog_one2one	100	1	mmu-svRNAa*-1	2	0	0	0
1451	ENST00000237353	hsa-svRNAb-1	1	0	0	0	ENSG00000118557	PMFBP1	ENSMUSG00000031727	Pmfbp1	ENSMUSP00000034162	ortholog_one2one	100	1	NA	NA	NA	NA	NA
1452	ENST00000237353	hsa-svRNAa-1	2	0	0	0	ENSG00000118557	PMFBP1	ENSMUSG00000031727	Pmfbp1	ENSMUSP00000034162	ortholog_one2one	100	1	NA	NA	NA	NA	NA
1453	ENST00000237380	hsa-svRNAb-1	3	0	1	0	ENSG00000118579	MED28	ENSMUSG00000015804	Med28	ENSMUSP00000115882	ortholog_one2one	100	1	mmu-svRNAb-1	1	0	0	0
1454	ENST00000237380	hsa-svRNAa-1	6	1	1	0	ENSG00000118579	MED28	ENSMUSG00000015804	Med28	ENSMUSP00000115882	ortholog_one2one	100	1	mmu-svRNAb-1	1	0	0	0
1455	ENST00000237530	hsa-svRNAb-1	2	0	0	0	ENSG00000118705	RPN2	ENSMUSG00000027642	Rpn2	ENSMUSP00000112081	ortholog_one2one	100	1	mmu-svRNAb-1	0	1	1	0
1456	ENST00000237530	hsa-svRNAa-1	2	0	0	0	ENSG00000118705	RPN2	ENSMUSG00000027642	Rpn2	ENSMUSP00000112081	ortholog_one2one	100	1	mmu-svRNAb-1	0	1	1	0
1457	ENST00000237536	hsa-svRNAb-1	3	0	0	0	ENSG00000149639	MTCL2	ENSMUSG00000055485	Mtcl2	ENSMUSP00000066556	ortholog_one2one	100	1	mmu-svRNAa-2	2	2	2	0
1458	ENST00000237536	hsa-svRNAb-1	3	0	0	0	ENSG00000149639	MTCL2	ENSMUSG00000055485	Mtcl2	ENSMUSP00000066556	ortholog_one2one	100	1	mmu-svRNAb-1	1	0	1	0
1459	ENST00000237536	hsa-svRNAa-1	16	0	7	1	ENSG00000149639	MTCL2	ENSMUSG00000055485	Mtcl2	ENSMUSP00000066556	ortholog_one2one	100	1	mmu-svRNAa-2	2	2	2	0
1460	ENST00000237536	hsa-svRNAa-1	16	0	7	1	ENSG00000149639	MTCL2	ENSMUSG00000055485	Mtcl2	ENSMUSP00000066556	ortholog_one2one	100	1	mmu-svRNAb-1	1	0	1	0
1461	ENST00000237596	hsa-svRNAb-1	1	0	0	0	ENSG00000118762	PKD2	ENSMUSG00000034462	Pkd2	ENSMUSP00000084041	ortholog_one2one	75	1	NA	NA	NA	NA	NA
1462	ENST00000237612	hsa-svRNAa-1	0	0	0	1	ENSG00000118777	ABCG2	ENSMUSG00000029299	Abcg3	ENSMUSP00000031239	ortholog_one2one	50	0	NA	NA	NA	NA	NA
1463	ENST00000237612	hsa-svRNAb-1	0	0	1	0	ENSG00000118777	ABCG2	ENSMUSG00000029299	Abcg3	ENSMUSP00000031239	ortholog_one2one	50	0	NA	NA	NA	NA	NA
1464	ENST00000237654	hsa-svRNAa-1	1	0	0	0	ENSG00000118816	CCNI	ENSMUSG00000063015	Ccni	ENSMUSP00000050189	ortholog_one2one	100	1	mmu-svRNAb-1	0	0	1	0
1465	ENST00000237654	hsa-svRNAb-1	0	0	1	0	ENSG00000118816	CCNI	ENSMUSG00000063015	Ccni	ENSMUSP00000050189	ortholog_one2one	100	1	mmu-svRNAb-1	0	0	1	0
1466	ENST00000237822	hsa-svRNAb-1	2	0	0	0	ENSG00000118961	LDAH	ENSMUSG00000037669	Ldah	ENSMUSP00000042285	ortholog_one2one	100	1	mmu-svRNAa-2	1	0	0	0
1467	ENST00000237822	hsa-svRNAa-1	1	2	0	0	ENSG00000118961	LDAH	ENSMUSG00000037669	Ldah	ENSMUSP00000042285	ortholog_one2one	100	1	mmu-svRNAa-2	1	0	0	0
1468	ENST00000237837	hsa-svRNAb-1	0	0	1	0	ENSG00000118972	FGF23	ENSMUSG00000000182	Fgf23	ENSMUSP00000000186	ortholog_one2one	100	1	mmu-svRNAa*-1	0	0	1	0
1469	ENST00000237858	hsa-svRNAa-1	0	0	1	0	ENSG00000173221	GLRX	ENSMUSG00000021591	Glrx	ENSMUSP00000022082	ortholog_one2one	100	1	NA	NA	NA	NA	NA
1470	ENST00000237937	hsa-svRNAa-1	1	1	1	0	ENSG00000107372	ZFAND5	ENSMUSG00000024750	Zfand5	ENSMUSP00000158187	ortholog_one2one	100	1	mmu-svRNAa-2	1	0	1	0
1471	ENST00000237937	hsa-svRNAa-1	1	1	1	0	ENSG00000107372	ZFAND5	ENSMUSG00000024750	Zfand5	ENSMUSP00000158187	ortholog_one2one	100	1	mmu-svRNAb-1	1	0	0	0
1472	ENST00000237937	hsa-svRNAb-1	1	0	0	0	ENSG00000107372	ZFAND5	ENSMUSG00000024750	Zfand5	ENSMUSP00000158187	ortholog_one2one	100	1	mmu-svRNAa-2	1	0	1	0
1473	ENST00000237937	hsa-svRNAb-1	1	0	0	0	ENSG00000107372	ZFAND5	ENSMUSG00000024750	Zfand5	ENSMUSP00000158187	ortholog_one2one	100	1	mmu-svRNAb-1	1	0	0	0
1474	ENST00000238146	hsa-svRNAa-1	1	0	0	0	ENSG00000111364	DDX55	ENSMUSG00000029389	Ddx55	ENSMUSP00000070279	ortholog_one2one	100	1	NA	NA	NA	NA	NA
1475	ENST00000238156	hsa-svRNAa-1	0	0	1	1	ENSG00000119242	CCDC92	ENSMUSG00000037979	Ccdc92	ENSMUSP00000038075	ortholog_one2one	100	1	NA	NA	NA	NA	NA
1476	ENST00000238156	hsa-svRNAb-1	0	0	1	0	ENSG00000119242	CCDC92	ENSMUSG00000037979	Ccdc92	ENSMUSP00000038075	ortholog_one2one	100	1	NA	NA	NA	NA	NA
1477	ENST00000238256	hsa-svRNAa-1	1	0	1	0	ENSG00000119321	FKBP15	ENSMUSG00000066151	Fkbp15	ENSMUSP00000081575	ortholog_one2one	100	1	mmu-svRNAa-2	3	2	0	1
1478	ENST00000238256	hsa-svRNAa-1	1	0	1	0	ENSG00000119321	FKBP15	ENSMUSG00000066151	Fkbp15	ENSMUSP00000081575	ortholog_one2one	100	1	mmu-svRNAb-1	0	0	1	0
1479	ENST00000238256	hsa-svRNAb-1	2	0	0	0	ENSG00000119321	FKBP15	ENSMUSG00000066151	Fkbp15	ENSMUSP00000081575	ortholog_one2one	100	1	mmu-svRNAa-2	3	2	0	1
1480	ENST00000238256	hsa-svRNAb-1	2	0	0	0	ENSG00000119321	FKBP15	ENSMUSG00000066151	Fkbp15	ENSMUSP00000081575	ortholog_one2one	100	1	mmu-svRNAb-1	0	0	1	0
1481	ENST00000238379	hsa-svRNAb-1	0	0	1	0	ENSG00000119431	HDHD3	ENSMUSG00000038422	Hdhd3	ENSMUSP00000036337	ortholog_one2one	100	1	NA	NA	NA	NA	NA
1482	ENST00000238497	hsa-svRNAb-1	2	0	0	0	ENSG00000119541	VPS4B	ENSMUSG00000009907	Vps4b	ENSMUSP00000092230	ortholog_one2one	100	1	NA	NA	NA	NA	NA
1483	ENST00000238497	hsa-svRNAa-1	2	0	0	0	ENSG00000119541	VPS4B	ENSMUSG00000009907	Vps4b	ENSMUSP00000092230	ortholog_one2one	100	1	NA	NA	NA	NA	NA
1484	ENST00000238561	hsa-svRNAb-1	1	0	0	0	ENSG00000063761	ADCK1	ENSMUSG00000021044	Adck1	ENSMUSP00000152821	ortholog_one2one	50	1	NA	NA	NA	NA	NA
1485	ENST00000238616	hsa-svRNAb-1	2	0	0	1	ENSG00000119638	NEK9	ENSMUSG00000034290	Nek9	ENSMUSP00000049056	ortholog_one2one	100	1	mmu-svRNAa-2	0	0	1	0
1486	ENST00000238616	hsa-svRNAb-1	2	0	0	1	ENSG00000119638	NEK9	ENSMUSG00000034290	Nek9	ENSMUSP00000049056	ortholog_one2one	100	1	mmu-svRNAb-1	1	0	0	0
1487	ENST00000238616	hsa-svRNAa-1	2	0	0	0	ENSG00000119638	NEK9	ENSMUSG00000034290	Nek9	ENSMUSP00000049056	ortholog_one2one	100	1	mmu-svRNAa-2	0	0	1	0
1488	ENST00000238616	hsa-svRNAa-1	2	0	0	0	ENSG00000119638	NEK9	ENSMUSG00000034290	Nek9	ENSMUSP00000049056	ortholog_one2one	100	1	mmu-svRNAb-1	1	0	0	0
1489	ENST00000238667	hsa-svRNAa-1	0	1	0	0	ENSG00000119686	FLVCR2	ENSMUSG00000034258	Flvcr2	ENSMUSP00000035569	ortholog_one2one	100	1	mmu-svRNAa-2	1	0	0	0
1490	ENST00000238667	hsa-svRNAb*-1	1	0	0	0	ENSG00000119686	FLVCR2	ENSMUSG00000034258	Flvcr2	ENSMUSP00000035569	ortholog_one2one	100	1	mmu-svRNAa-2	1	0	0	0
1491	ENST00000238686	hsa-svRNAb-1	0	1	0	0	ENSG00000119703	ZC2HC1C	ENSMUSG00000045064	Zc2hc1c	ENSMUSP00000051664	ortholog_one2one	100	1	mmu-svRNAa-2	0	1	0	0
1492	ENST00000238686	hsa-svRNAa-1	1	0	0	0	ENSG00000119703	ZC2HC1C	ENSMUSG00000045064	Zc2hc1c	ENSMUSP00000051664	ortholog_one2one	100	1	mmu-svRNAa-2	0	1	0	0
1493	ENST00000238714	hsa-svRNAa-1	1	1	0	0	ENSG00000115421	PAPOLG	ENSMUSG00000020273	Papolg	ENSMUSP00000020513	ortholog_one2one	100	1	mmu-svRNAb-1	1	0	0	0
1494	ENST00000238738	hsa-svRNAb-1	2	0	0	0	ENSG00000119729	RHOQ	ENSMUSG00000024143	Rhoq	ENSMUSP00000024956	ortholog_one2one	100	1	mmu-svRNAb*-2	1	0	0	0
1495	ENST00000238738	hsa-svRNAb-1	2	0	0	0	ENSG00000119729	RHOQ	ENSMUSG00000024143	Rhoq	ENSMUSP00000024956	ortholog_one2one	100	1	mmu-svRNAb-1	2	1	0	0
1496	ENST00000238738	hsa-svRNAb-1	2	0	0	0	ENSG00000119729	RHOQ	ENSMUSG00000024143	Rhoq	ENSMUSP00000024956	ortholog_one2one	100	1	mmu-svRNAa-2	0	0	1	0
1497	ENST00000238738	hsa-svRNAa-1	1	1	0	1	ENSG00000119729	RHOQ	ENSMUSG00000024143	Rhoq	ENSMUSP00000024956	ortholog_one2one	100	1	mmu-svRNAb*-2	1	0	0	0
1498	ENST00000238738	hsa-svRNAa-1	1	1	0	1	ENSG00000119729	RHOQ	ENSMUSG00000024143	Rhoq	ENSMUSP00000024956	ortholog_one2one	100	1	mmu-svRNAb-1	2	1	0	0
1499	ENST00000238738	hsa-svRNAa-1	1	1	0	1	ENSG00000119729	RHOQ	ENSMUSG00000024143	Rhoq	ENSMUSP00000024956	ortholog_one2one	100	1	mmu-svRNAa-2	0	0	1	0
1500	ENST00000238788	hsa-svRNAa-1	2	0	0	0	ENSG00000119777	TMEM214	ENSMUSG00000038828	Tmem214	ENSMUSP00000144615	ortholog_one2one	100	1	mmu-svRNAb-1	1	0	0	0
1501	ENST00000238789	hsa-svRNAa-1	1	0	0	0	ENSG00000119778	ATAD2B	ENSMUSG00000052812	Atad2b	ENSMUSP00000047445	ortholog_one2one	100	1	mmu-svRNAb-1	4	0	0	0
1502	ENST00000238789	hsa-svRNAa-1	1	0	0	0	ENSG00000119778	ATAD2B	ENSMUSG00000052812	Atad2b	ENSMUSP00000047445	ortholog_one2one	100	1	mmu-svRNAa-2	1	0	1	0
1503	ENST00000238789	hsa-svRNAb-1	1	0	0	1	ENSG00000119778	ATAD2B	ENSMUSG00000052812	Atad2b	ENSMUSP00000047445	ortholog_one2one	100	1	mmu-svRNAb-1	4	0	0	0
1504	ENST00000238789	hsa-svRNAb-1	1	0	0	1	ENSG00000119778	ATAD2B	ENSMUSG00000052812	Atad2b	ENSMUSP00000047445	ortholog_one2one	100	1	mmu-svRNAa-2	1	0	1	0
1505	ENST00000238823	hsa-svRNAb-1	1	1	0	0	ENSG00000119812	FAM98A	ENSMUSG00000002017	Fam98a	ENSMUSP00000108126	ortholog_one2one	100	1	mmu-svRNAb-1	1	0	0	0
1506	ENST00000238831	hsa-svRNAa-1	14	1	1	0	ENSG00000119820	YIPF4	ENSMUSG00000024072	Yipf4	ENSMUSP00000024873	ortholog_one2one	100	1	NA	NA	NA	NA	NA
1507	ENST00000238831	hsa-svRNAb-1	3	1	0	0	ENSG00000119820	YIPF4	ENSMUSG00000024072	Yipf4	ENSMUSP00000024873	ortholog_one2one	100	1	NA	NA	NA	NA	NA
1508	ENST00000238875	hsa-svRNAa-1	0	2	0	0	ENSG00000119862	LGALSL	ENSMUSG00000048398	Lgalsl2	ENSMUSP00000055799	ortholog_one2many	0	0	NA	NA	NA	NA	NA
1509	ENST00000238875	hsa-svRNAa-1	0	2	0	0	ENSG00000119862	LGALSL	ENSMUSG00000042363	Lgalsl	ENSMUSP00000044342	ortholog_one2many	100	1	NA	NA	NA	NA	NA
1510	ENST00000238892	hsa-svRNAa-1	2	0	1	0	ENSG00000119878	CRIPT	ENSMUSG00000024146	Cript	ENSMUSP00000024959	ortholog_one2one	100	1	mmu-svRNAa-2	1	0	0	0
1511	ENST00000238892	hsa-svRNAa-1	2	0	1	0	ENSG00000119878	CRIPT	ENSMUSG00000024146	Cript	ENSMUSP00000024959	ortholog_one2one	100	1	mmu-svRNAb-1	0	1	0	0
1512	ENST00000238892	hsa-svRNAb-1	1	0	1	0	ENSG00000119878	CRIPT	ENSMUSG00000024146	Cript	ENSMUSP00000024959	ortholog_one2one	100	1	mmu-svRNAa-2	1	0	0	0
1513	ENST00000238892	hsa-svRNAb-1	1	0	1	0	ENSG00000119878	CRIPT	ENSMUSG00000024146	Cript	ENSMUSP00000024959	ortholog_one2one	100	1	mmu-svRNAb-1	0	1	0	0
1514	ENST00000238936	hsa-svRNAa-1	1	0	0	0	ENSG00000138111	MFSD13A	ENSMUSG00000025227	Mfsd13a	ENSMUSP00000084189	ortholog_one2one	100	1	mmu-svRNAa-2	0	0	0	1
1515	ENST00000238936	hsa-svRNAa-1	1	0	0	0	ENSG00000138111	MFSD13A	ENSMUSG00000025227	Mfsd13a	ENSMUSP00000084189	ortholog_one2one	100	1	mmu-svRNAb*-2	0	1	0	0
1516	ENST00000238961	hsa-svRNAb-1	1	0	0	0	ENSG00000119906	SLF2	ENSMUSG00000036097	Slf2	ENSMUSP00000093758	ortholog_one2one	75	1	mmu-svRNAa-2	0	1	0	0
1517	ENST00000238994	hsa-svRNAb-1	2	0	0	0	ENSG00000119938	PPP1R3C	ENSMUSG00000067279	Ppp1r3c	ENSMUSP00000084578	ortholog_one2one	100	1	mmu-svRNAb-1	1	0	0	0
1518	ENST00000239032	hsa-svRNAa-1	2	0	0	0	ENSG00000119973	PRLHR	ENSMUSG00000045052	Prlhr	ENSMUSP00000063114	ortholog_one2one	100	1	NA	NA	NA	NA	NA
1519	ENST00000239125	hsa-svRNAa*-1	0	1	0	0	NA	NA	NA	NA	NA	NA	NA	NA	NA	NA	NA	NA	NA
1520	ENST00000239125	hsa-svRNAa-1	1	0	0	0	NA	NA	NA	NA	NA	NA	NA	NA	NA	NA	NA	NA	NA
1521	ENST00000239144	hsa-svRNAa*-1	0	0	1	0	ENSG00000120068	HOXB8	ENSMUSG00000056648	Hoxb8	ENSMUSP00000052496	ortholog_one2one	100	1	mmu-svRNAb-1	0	1	0	0
1522	ENST00000239144	hsa-svRNAb-1	0	1	0	0	ENSG00000120068	HOXB8	ENSMUSG00000056648	Hoxb8	ENSMUSP00000052496	ortholog_one2one	100	1	mmu-svRNAb-1	0	1	0	0
1523	ENST00000239151	hsa-svRNAb-1	0	0	1	0	ENSG00000120075	HOXB5	ENSMUSG00000038700	Hoxb5	ENSMUSP00000035423	ortholog_one2one	100	1	mmu-svRNAb-1	0	0	1	0
1524	ENST00000239151	hsa-svRNAb-1	0	0	1	0	ENSG00000120075	HOXB5	ENSMUSG00000038700	Hoxb5	ENSMUSP00000035423	ortholog_one2one	100	1	mmu-svRNAa-2	0	0	1	0
1525	ENST00000239151	hsa-svRNAa-1	1	0	0	0	ENSG00000120075	HOXB5	ENSMUSG00000038700	Hoxb5	ENSMUSP00000035423	ortholog_one2one	100	1	mmu-svRNAb-1	0	0	1	0
1526	ENST00000239151	hsa-svRNAa-1	1	0	0	0	ENSG00000120075	HOXB5	ENSMUSG00000038700	Hoxb5	ENSMUSP00000035423	ortholog_one2one	100	1	mmu-svRNAa-2	0	0	1	0
1527	ENST00000239165	hsa-svRNAa-1	1	0	0	0	ENSG00000260027	HOXB7	ENSMUSG00000038721	Hoxb7	ENSMUSP00000040121	ortholog_one2one	100	1	NA	NA	NA	NA	NA
1528	ENST00000239174	hsa-svRNAa-1	1	0	1	0	ENSG00000120094	HOXB1	ENSMUSG00000018973	Hoxb1	ENSMUSP00000019117	ortholog_one2one	100	1	mmu-svRNAb-1	1	0	0	0
1529	ENST00000239223	hsa-svRNAb-1	1	0	1	0	ENSG00000120129	DUSP1	ENSMUSG00000024190	Dusp1	ENSMUSP00000025025	ortholog_one2one	50	1	mmu-svRNAb-1	1	0	0	0
1530	ENST00000239231	hsa-svRNAa-1	3	0	0	0	ENSG00000120137	PANK3	ENSMUSG00000018846	Pank3	ENSMUSP00000018990	ortholog_one2one	100	1	mmu-svRNAa-2	0	0	0	1
1531	ENST00000239231	hsa-svRNAa-1	3	0	0	0	ENSG00000120137	PANK3	ENSMUSG00000018846	Pank3	ENSMUSP00000018990	ortholog_one2one	100	1	mmu-svRNAb-1	1	0	0	0
1532	ENST00000239231	hsa-svRNAb-1	5	0	0	0	ENSG00000120137	PANK3	ENSMUSG00000018846	Pank3	ENSMUSP00000018990	ortholog_one2one	100	1	mmu-svRNAa-2	0	0	0	1
1533	ENST00000239231	hsa-svRNAb-1	5	0	0	0	ENSG00000120137	PANK3	ENSMUSG00000018846	Pank3	ENSMUSP00000018990	ortholog_one2one	100	1	mmu-svRNAb-1	1	0	0	0
1534	ENST00000239243	hsa-svRNAb*-1	0	0	1	0	ENSG00000120149	MSX2	ENSMUSG00000021469	Msx2	ENSMUSP00000021922	ortholog_one2one	0	1	mmu-svRNAb-1	1	0	0	0
1535	ENST00000239243	hsa-svRNAb*-1	0	0	1	0	ENSG00000120149	MSX2	ENSMUSG00000021469	Msx2	ENSMUSP00000021922	ortholog_one2one	0	1	mmu-svRNAa-2	0	0	1	0
1536	ENST00000239243	hsa-svRNAb*-1	0	0	1	0	ENSG00000120149	MSX2	ENSMUSG00000021469	Msx2	ENSMUSP00000021922	ortholog_one2one	0	1	mmu-svRNAa*-1	0	0	1	0
1537	ENST00000239243	hsa-svRNAa-1	4	2	0	0	ENSG00000120149	MSX2	ENSMUSG00000021469	Msx2	ENSMUSP00000021922	ortholog_one2one	0	1	mmu-svRNAb-1	1	0	0	0
1538	ENST00000239243	hsa-svRNAa-1	4	2	0	0	ENSG00000120149	MSX2	ENSMUSG00000021469	Msx2	ENSMUSP00000021922	ortholog_one2one	0	1	mmu-svRNAa-2	0	0	1	0
1539	ENST00000239243	hsa-svRNAa-1	4	2	0	0	ENSG00000120149	MSX2	ENSMUSG00000021469	Msx2	ENSMUSP00000021922	ortholog_one2one	0	1	mmu-svRNAa*-1	0	0	1	0
1540	ENST00000239374	hsa-svRNAa-1	3	0	0	0	ENSG00000120262	CCDC170	ENSMUSG00000019767	Ccdc170	ENSMUSP00000115997	ortholog_one2one	100	1	NA	NA	NA	NA	NA
1541	ENST00000239374	hsa-svRNAb*-1	1	0	0	0	ENSG00000120262	CCDC170	ENSMUSG00000019767	Ccdc170	ENSMUSP00000115997	ortholog_one2one	100	1	NA	NA	NA	NA	NA
1542	ENST00000239461	hsa-svRNAa-1	0	1	0	0	ENSG00000116132	PRRX1	ENSMUSG00000026586	Prrx1	ENSMUSP00000027878	ortholog_one2one	100	1	NA	NA	NA	NA	NA
1543	ENST00000239461	hsa-svRNAb-1	0	1	1	0	ENSG00000116132	PRRX1	ENSMUSG00000026586	Prrx1	ENSMUSP00000027878	ortholog_one2one	100	1	NA	NA	NA	NA	NA
1544	ENST00000239614	hsa-svRNAa-1	0	1	1	0	ENSG00000120458	MSANTD2	ENSMUSG00000042138	Msantd2	ENSMUSP00000159310	ortholog_one2one	100	1	NA	NA	NA	NA	NA
1545	ENST00000239614	hsa-svRNAb-1	1	0	0	0	ENSG00000120458	MSANTD2	ENSMUSG00000042138	Msantd2	ENSMUSP00000159310	ortholog_one2one	100	1	NA	NA	NA	NA	NA
1546	ENST00000239666	hsa-svRNAb-1	1	0	0	0	ENSG00000120509	PDZD11	ENSMUSG00000015668	Pdzd11	ENSMUSP00000015812	ortholog_one2one	100	1	mmu-svRNAa-2	0	1	0	0
1547	ENST00000239830	hsa-svRNAb-1	2	0	1	0	ENSG00000120647	CCDC77	ENSMUSG00000030177	Ccdc77	ENSMUSP00000032283	ortholog_one2one	75	1	mmu-svRNAb-1	0	0	1	0
1548	ENST00000239830	hsa-svRNAa-1	4	0	0	0	ENSG00000120647	CCDC77	ENSMUSG00000030177	Ccdc77	ENSMUSP00000032283	ortholog_one2one	75	1	mmu-svRNAb-1	0	0	1	0
1549	ENST00000239906	hsa-svRNAa-1	2	0	0	0	ENSG00000120709	FAM53C	ENSMUSG00000034300	Fam53c	ENSMUSP00000037034	ortholog_one2one	100	1	mmu-svRNAb-1	0	0	1	0
1550	ENST00000239906	hsa-svRNAa-1	2	0	0	0	ENSG00000120709	FAM53C	ENSMUSG00000034300	Fam53c	ENSMUSP00000037034	ortholog_one2one	100	1	mmu-svRNAa-2	2	0	0	1
1551	ENST00000239906	hsa-svRNAb-1	1	0	1	0	ENSG00000120709	FAM53C	ENSMUSG00000034300	Fam53c	ENSMUSP00000037034	ortholog_one2one	100	1	mmu-svRNAb-1	0	0	1	0
1552	ENST00000239906	hsa-svRNAb-1	1	0	1	0	ENSG00000120709	FAM53C	ENSMUSG00000034300	Fam53c	ENSMUSP00000037034	ortholog_one2one	100	1	mmu-svRNAa-2	2	0	0	1
1553	ENST00000239938	hsa-svRNAb-1	0	0	2	0	ENSG00000120738	EGR1	ENSMUSG00000038418	Egr1	ENSMUSP00000069616	ortholog_one2one	100	1	mmu-svRNAb-1	0	0	2	0
1554	ENST00000239938	hsa-svRNAb-1	0	0	2	0	ENSG00000120738	EGR1	ENSMUSG00000038418	Egr1	ENSMUSP00000069616	ortholog_one2one	100	1	mmu-svRNAa-2	1	0	0	0
1555	ENST00000239940	hsa-svRNAb-1	0	1	0	0	ENSG00000070087	PFN2	ENSMUSG00000027805	Pfn2	ENSMUSP00000068890	ortholog_one2one	100	1	mmu-svRNAb-1	0	1	0	0
1556	ENST00000240055	hsa-svRNAa-1	2	0	0	0	ENSG00000120837	NFYB	ENSMUSG00000020248	Nfyb	ENSMUSP00000122403	ortholog_one2one	100	1	mmu-svRNAa-2	1	0	0	0
1557	ENST00000240093	hsa-svRNAb-1	2	0	0	0	ENSG00000104290	FZD3	ENSMUSG00000007989	Fzd3	ENSMUSP00000115325	ortholog_one2one	100	1	mmu-svRNAb-1	6	0	0	0
1558	ENST00000240093	hsa-svRNAa-1	3	2	0	0	ENSG00000104290	FZD3	ENSMUSG00000007989	Fzd3	ENSMUSP00000115325	ortholog_one2one	100	1	mmu-svRNAb-1	6	0	0	0
1559	ENST00000240100	hsa-svRNAb-1	1	0	0	0	ENSG00000120875	DUSP4	ENSMUSG00000031530	Dusp4	ENSMUSP00000033930	ortholog_one2one	50	1	mmu-svRNAa-2	0	0	1	0
1560	ENST00000240100	hsa-svRNAb-1	1	0	0	0	ENSG00000120875	DUSP4	ENSMUSG00000031530	Dusp4	ENSMUSP00000033930	ortholog_one2one	50	1	mmu-svRNAb-1	3	0	0	0
1561	ENST00000240100	hsa-svRNAa-1	1	0	0	2	ENSG00000120875	DUSP4	ENSMUSG00000031530	Dusp4	ENSMUSP00000033930	ortholog_one2one	50	1	mmu-svRNAa-2	0	0	1	0
1562	ENST00000240100	hsa-svRNAa-1	1	0	0	2	ENSG00000120875	DUSP4	ENSMUSG00000031530	Dusp4	ENSMUSP00000033930	ortholog_one2one	50	1	mmu-svRNAb-1	3	0	0	0
1563	ENST00000240123	hsa-svRNAb-1	0	0	1	0	ENSG00000120896	SORBS3	ENSMUSG00000022091	Sorbs3	ENSMUSP00000022682	ortholog_one2one	100	1	mmu-svRNAa-2	1	0	0	0
1564	ENST00000240123	hsa-svRNAa-1	1	0	0	1	ENSG00000120896	SORBS3	ENSMUSG00000022091	Sorbs3	ENSMUSP00000022682	ortholog_one2one	100	1	mmu-svRNAa-2	1	0	0	0
1565	ENST00000240185	hsa-svRNAb-1	2	0	1	0	ENSG00000120948	TARDBP	ENSMUSG00000041459	Tardbp	ENSMUSP00000081142	ortholog_one2one	100	1	mmu-svRNAb-1	1	0	1	0
1566	ENST00000240185	hsa-svRNAb-1	2	0	1	0	ENSG00000120948	TARDBP	ENSMUSG00000041459	Tardbp	ENSMUSP00000081142	ortholog_one2one	100	1	mmu-svRNAa-2	0	1	0	0
1567	ENST00000240285	hsa-svRNAa-1	1	0	0	0	ENSG00000121039	RDH10	ENSMUSG00000025921	Rdh10	ENSMUSP00000027053	ortholog_one2one	100	1	mmu-svRNAb-1	1	0	0	0
1568	ENST00000240306	hsa-svRNAb-1	1	0	0	0	ENSG00000108813	DLX4	ENSMUSG00000020871	Dlx4	ENSMUSP00000021241	ortholog_one2one	100	1	mmu-svRNAa-2	1	0	0	0
1569	ENST00000240316	hsa-svRNAb-1	1	0	0	0	ENSG00000121058	COIL	ENSMUSG00000033983	Coil	ENSMUSP00000047588	ortholog_one2one	100	1	mmu-svRNAb-1	1	0	0	0
1570	ENST00000240316	hsa-svRNAb-1	1	0	0	0	ENSG00000121058	COIL	ENSMUSG00000033983	Coil	ENSMUSP00000047588	ortholog_one2one	100	1	mmu-svRNAa-2	0	0	1	0
1571	ENST00000240328	hsa-svRNAa*-1	0	0	1	0	ENSG00000121068	TBX2	ENSMUSG00000000093	Tbx2	ENSMUSP00000000095	ortholog_one2one	100	1	mmu-svRNAb*-2	1	0	0	0
1572	ENST00000240328	hsa-svRNAa*-1	0	0	1	0	ENSG00000121068	TBX2	ENSMUSG00000000093	Tbx2	ENSMUSP00000000095	ortholog_one2one	100	1	mmu-svRNAb-1	0	1	0	0
1573	ENST00000240328	hsa-svRNAa*-1	0	0	1	0	ENSG00000121068	TBX2	ENSMUSG00000000093	Tbx2	ENSMUSP00000000095	ortholog_one2one	100	1	mmu-svRNAa-2	1	0	0	0
1574	ENST00000240328	hsa-svRNAb-1	0	0	1	0	ENSG00000121068	TBX2	ENSMUSG00000000093	Tbx2	ENSMUSP00000000095	ortholog_one2one	100	1	mmu-svRNAb*-2	1	0	0	0
1575	ENST00000240328	hsa-svRNAb-1	0	0	1	0	ENSG00000121068	TBX2	ENSMUSG00000000093	Tbx2	ENSMUSP00000000095	ortholog_one2one	100	1	mmu-svRNAb-1	0	1	0	0
1576	ENST00000240328	hsa-svRNAb-1	0	0	1	0	ENSG00000121068	TBX2	ENSMUSG00000000093	Tbx2	ENSMUSP00000000095	ortholog_one2one	100	1	mmu-svRNAa-2	1	0	0	0
1577	ENST00000240328	hsa-svRNAa-1	1	0	0	0	ENSG00000121068	TBX2	ENSMUSG00000000093	Tbx2	ENSMUSP00000000095	ortholog_one2one	100	1	mmu-svRNAb*-2	1	0	0	0
1578	ENST00000240328	hsa-svRNAa-1	1	0	0	0	ENSG00000121068	TBX2	ENSMUSG00000000093	Tbx2	ENSMUSP00000000095	ortholog_one2one	100	1	mmu-svRNAb-1	0	1	0	0
1579	ENST00000240328	hsa-svRNAa-1	1	0	0	0	ENSG00000121068	TBX2	ENSMUSG00000000093	Tbx2	ENSMUSP00000000095	ortholog_one2one	100	1	mmu-svRNAa-2	1	0	0	0
1580	ENST00000240364	hsa-svRNAa-1	2	0	0	0	ENSG00000121104	FAM117A	ENSMUSG00000038893	Fam117a	ENSMUSP00000049162	ortholog_one2one	100	1	NA	NA	NA	NA	NA
1581	ENST00000240423	hsa-svRNAa-1	1	2	0	0	ENSG00000121152	NCAPH	ENSMUSG00000034906	Ncaph	ENSMUSP00000106017	ortholog_one2one	50	1	mmu-svRNAa-2	1	0	0	0
1582	ENST00000240423	hsa-svRNAb-1	1	0	0	0	ENSG00000121152	NCAPH	ENSMUSG00000034906	Ncaph	ENSMUSP00000106017	ortholog_one2one	50	1	mmu-svRNAa-2	1	0	0	0
1583	ENST00000240499	hsa-svRNAb-1	2	0	0	0	ENSG00000131127	ZNF141					NA	NA	NA	NA	NA	NA	NA
1584	ENST00000240499	hsa-svRNAa-1	3	0	0	0	ENSG00000131127	ZNF141					NA	NA	NA	NA	NA	NA	NA
1585	ENST00000240499	hsa-svRNAb*-1	0	1	0	0	ENSG00000131127	ZNF141					NA	NA	NA	NA	NA	NA	NA
1586	ENST00000240618	hsa-svRNAa-1	1	0	0	0	ENSG00000213809	KLRK1	ENSMUSG00000030149	Klrk1	ENSMUSP00000032252	ortholog_one2one	50	1	NA	NA	NA	NA	NA
1587	ENST00000240651	hsa-svRNAb-1	1	0	0	0	ENSG00000121350	PYROXD1	ENSMUSG00000041671	Pyroxd1	ENSMUSP00000036394	ortholog_one2one	100	1	mmu-svRNAb-1	0	0	1	0
1588	ENST00000240652	hsa-svRNAb-1	1	0	0	0	ENSG00000121351	IAPP	ENSMUSG00000041681	Iapp	ENSMUSP00000043956	ortholog_one2one	100	1	NA	NA	NA	NA	NA
1589	ENST00000240652	hsa-svRNAa-1	2	0	0	0	ENSG00000121351	IAPP	ENSMUSG00000041681	Iapp	ENSMUSP00000043956	ortholog_one2one	100	1	NA	NA	NA	NA	NA
1590	ENST00000240727	hsa-svRNAa-1	1	0	0	0	ENSG00000121413	ZSCAN18	ENSMUSG00000070822	Zscan18	ENSMUSP00000148239	ortholog_one2one	50	0	mmu-svRNAa-2	1	0	0	0
1591	ENST00000240874	hsa-svRNAb-1	0	0	1	0	ENSG00000160145	KALRN	ENSMUSG00000061751	Kalrn	ENSMUSP00000076088	ortholog_one2one	100	1	mmu-svRNAb-1	0	0	1	0
1592	ENST00000240874	hsa-svRNAb-1	0	0	1	0	ENSG00000160145	KALRN	ENSMUSG00000061751	Kalrn	ENSMUSP00000076088	ortholog_one2one	100	1	mmu-svRNAa-2	0	1	0	0
1593	ENST00000240874	hsa-svRNAa-1	1	0	0	0	ENSG00000160145	KALRN	ENSMUSG00000061751	Kalrn	ENSMUSP00000076088	ortholog_one2one	100	1	mmu-svRNAb-1	0	0	1	0
1594	ENST00000240874	hsa-svRNAa-1	1	0	0	0	ENSG00000160145	KALRN	ENSMUSG00000061751	Kalrn	ENSMUSP00000076088	ortholog_one2one	100	1	mmu-svRNAa-2	0	1	0	0
1595	ENST00000240922	hsa-svRNAa-1	3	0	0	0	ENSG00000121579	NAA50	ENSMUSG00000022698	Naa50	ENSMUSP00000125517	ortholog_one2one	100	1	NA	NA	NA	NA	NA
1596	ENST00000240922	hsa-svRNAb-1	3	0	1	0	ENSG00000121579	NAA50	ENSMUSG00000022698	Naa50	ENSMUSP00000125517	ortholog_one2one	100	1	NA	NA	NA	NA	NA
1597	ENST00000241014	hsa-svRNAb-1	0	0	1	0	ENSG00000121653	MAPK8IP1	ENSMUSG00000027223	Mapk8ip1	ENSMUSP00000050773	ortholog_one2one	100	1	mmu-svRNAa-2	0	1	1	0
1598	ENST00000241014	hsa-svRNAb-1	0	0	1	0	ENSG00000121653	MAPK8IP1	ENSMUSG00000027223	Mapk8ip1	ENSMUSP00000050773	ortholog_one2one	100	1	mmu-svRNAb-1	0	0	1	0
1599	ENST00000241014	hsa-svRNAa-1	1	1	1	0	ENSG00000121653	MAPK8IP1	ENSMUSG00000027223	Mapk8ip1	ENSMUSP00000050773	ortholog_one2one	100	1	mmu-svRNAa-2	0	1	1	0
1600	ENST00000241014	hsa-svRNAa-1	1	1	1	0	ENSG00000121653	MAPK8IP1	ENSMUSG00000027223	Mapk8ip1	ENSMUSP00000050773	ortholog_one2one	100	1	mmu-svRNAb-1	0	0	1	0
1601	ENST00000241041	hsa-svRNAb*-1	1	0	0	0	ENSG00000121680	PEX16	ENSMUSG00000027222	Pex16	ENSMUSP00000028650	ortholog_one2one	100	1	NA	NA	NA	NA	NA
1602	ENST00000241041	hsa-svRNAa-1	0	0	1	0	ENSG00000121680	PEX16	ENSMUSG00000027222	Pex16	ENSMUSP00000028650	ortholog_one2one	100	1	NA	NA	NA	NA	NA
1603	ENST00000241261	hsa-svRNAa-1	1	0	0	0	ENSG00000121858	TNFSF10	ENSMUSG00000039304	Tnfsf10	ENSMUSP00000040271	ortholog_one2one	100	1	NA	NA	NA	NA	NA
1604	ENST00000241305	hsa-svRNAa-1	0	0	1	0	ENSG00000121898	CPXM2	ENSMUSG00000030862	Cpxm2	ENSMUSP00000033149	ortholog_one2one	100	1	mmu-svRNAa-2	1	1	0	0
1605	ENST00000241337	hsa-svRNAa-1	0	0	1	0	ENSG00000213366	GSTM2	ENSMUSG00000004035	Gstm7	ENSMUSP00000004137	ortholog_one2one	100	1	mmu-svRNAa-2	0	0	1	0
1606	ENST00000241416	hsa-svRNAb-1	1	1	0	0	ENSG00000121989	ACVR2A	ENSMUSG00000052155	Acvr2a	ENSMUSP00000067305	ortholog_one2one	100	1	mmu-svRNAb-1	1	0	0	0
1607	ENST00000241436	hsa-svRNAa-1	2	1	1	0	ENSG00000122008	POLK	ENSMUSG00000021668	Polk	ENSMUSP00000022172	ortholog_one2one	100	1	NA	NA	NA	NA	NA
1608	ENST00000241502	hsa-svRNAb-1	2	1	2	0	ENSG00000122068	FYTTD1	ENSMUSG00000022800	Fyttd1	ENSMUSP00000023489	ortholog_one2one	50	1	mmu-svRNAb-1	0	0	0	1
1609	ENST00000241502	hsa-svRNAa-1	3	0	0	0	ENSG00000122068	FYTTD1	ENSMUSG00000022800	Fyttd1	ENSMUSP00000023489	ortholog_one2one	50	1	mmu-svRNAb-1	0	0	0	1
1610	ENST00000242057	hsa-svRNAa-1	1	0	0	0	ENSG00000106546	AHR	ENSMUSG00000019256	Ahr	ENSMUSP00000112137	ortholog_one2one	100	1	mmu-svRNAa-2	1	0	0	0
1611	ENST00000242057	hsa-svRNAb-1	0	1	0	0	ENSG00000106546	AHR	ENSMUSG00000019256	Ahr	ENSMUSP00000112137	ortholog_one2one	100	1	mmu-svRNAa-2	1	0	0	0
1612	ENST00000242059	hsa-svRNAb-1	2	0	0	0	ENSG00000136193	SCRN1	ENSMUSG00000019124	Scrn1	ENSMUSP00000019268	ortholog_one2one	100	1	mmu-svRNAa-2	1	0	0	0
1613	ENST00000242059	hsa-svRNAb-1	2	0	0	0	ENSG00000136193	SCRN1	ENSMUSG00000019124	Scrn1	ENSMUSP00000019268	ortholog_one2one	100	1	mmu-svRNAb-1	2	0	1	0
1614	ENST00000242108	hsa-svRNAa-1	3	1	0	0	ENSG00000122547	EEPD1	ENSMUSG00000036611	Eepd1	ENSMUSP00000047083	ortholog_one2one	50	1	mmu-svRNAa-2	1	0	0	0
1615	ENST00000242108	hsa-svRNAb*-1	1	0	0	0	ENSG00000122547	EEPD1	ENSMUSG00000036611	Eepd1	ENSMUSP00000047083	ortholog_one2one	50	1	mmu-svRNAa-2	1	0	0	0
1616	ENST00000242108	hsa-svRNAb-1	2	0	0	0	ENSG00000122547	EEPD1	ENSMUSG00000036611	Eepd1	ENSMUSP00000047083	ortholog_one2one	50	1	mmu-svRNAa-2	1	0	0	0
1617	ENST00000242109	hsa-svRNAa-1	3	2	0	0	ENSG00000122548	KIAA0087					NA	NA	mmu-svRNAb-1	1	0	0	0
1618	ENST00000242109	hsa-svRNAa-1	3	2	0	0	ENSG00000122548	KIAA0087					NA	NA	mmu-svRNAb*-2	1	0	0	0
1619	ENST00000242109	hsa-svRNAb*-1	0	0	0	1	ENSG00000122548	KIAA0087					NA	NA	mmu-svRNAb-1	1	0	0	0
1620	ENST00000242109	hsa-svRNAb*-1	0	0	0	1	ENSG00000122548	KIAA0087					NA	NA	mmu-svRNAb*-2	1	0	0	0
1621	ENST00000242109	hsa-svRNAb-1	2	0	0	0	ENSG00000122548	KIAA0087					NA	NA	mmu-svRNAb-1	1	0	0	0
1622	ENST00000242109	hsa-svRNAb-1	2	0	0	0	ENSG00000122548	KIAA0087					NA	NA	mmu-svRNAb*-2	1	0	0	0
1623	ENST00000242159	hsa-svRNAa-1	2	0	1	0	ENSG00000122592	HOXA7	ENSMUSG00000038236	Hoxa7	ENSMUSP00000048648	ortholog_one2one	100	1	NA	NA	NA	NA	NA
1624	ENST00000242159	hsa-svRNAb-1	0	0	1	0	ENSG00000122592	HOXA7	ENSMUSG00000038236	Hoxa7	ENSMUSP00000048648	ortholog_one2one	100	1	NA	NA	NA	NA	NA
1625	ENST00000242208	hsa-svRNAb-1	0	1	0	0	ENSG00000122641	INHBA	ENSMUSG00000041324	Inhba	ENSMUSP00000047894	ortholog_one2one	100	1	mmu-svRNAb-1	0	1	0	0
1626	ENST00000242209	hsa-svRNAb-1	1	0	0	0	ENSG00000122642	FKBP9	ENSMUSG00000029781	Fkbp9	ENSMUSP00000031795	ortholog_one2one	75	1	NA	NA	NA	NA	NA
1627	ENST00000242209	hsa-svRNAa-1	3	1	1	0	ENSG00000122642	FKBP9	ENSMUSG00000029781	Fkbp9	ENSMUSP00000031795	ortholog_one2one	75	1	NA	NA	NA	NA	NA
1628	ENST00000242249	hsa-svRNAb-1	1	0	0	0	ENSG00000122679	RAMP3	ENSMUSG00000041046	Ramp3	ENSMUSP00000047518	ortholog_one2one	100	1	mmu-svRNAa-2	0	1	0	0
1629	ENST00000242249	hsa-svRNAa-1	2	0	1	0	ENSG00000122679	RAMP3	ENSMUSG00000041046	Ramp3	ENSMUSP00000047518	ortholog_one2one	100	1	mmu-svRNAa-2	0	1	0	0
1630	ENST00000242257	hsa-svRNAb-1	1	0	1	0	ENSG00000122687	MRM2	ENSMUSG00000029557	Mrm2	ENSMUSP00000031536	ortholog_one2one	100	1	NA	NA	NA	NA	NA
1631	ENST00000242310	hsa-svRNAa-1	1	0	0	0	ENSG00000122728	TAF1L	ENSMUSG00000031314	Taf1	ENSMUSP00000114765	ortholog_one2many	0	1	NA	NA	NA	NA	NA
1632	ENST00000242315	hsa-svRNAb-1	1	0	0	0	ENSG00000122733	PHF24	ENSMUSG00000036062	Phf24	ENSMUSP00000103609	ortholog_one2one	100	1	mmu-svRNAa-2	0	0	1	0
1633	ENST00000242315	hsa-svRNAb-1	1	0	0	0	ENSG00000122733	PHF24	ENSMUSG00000036062	Phf24	ENSMUSP00000103609	ortholog_one2one	100	1	mmu-svRNAb-1	0	0	1	0
1634	ENST00000242315	hsa-svRNAa-1	4	1	1	1	ENSG00000122733	PHF24	ENSMUSG00000036062	Phf24	ENSMUSP00000103609	ortholog_one2one	100	1	mmu-svRNAa-2	0	0	1	0
1635	ENST00000242315	hsa-svRNAa-1	4	1	1	1	ENSG00000122733	PHF24	ENSMUSG00000036062	Phf24	ENSMUSP00000103609	ortholog_one2one	100	1	mmu-svRNAb-1	0	0	1	0
1636	ENST00000242317	hsa-svRNAa-1	2	0	0	0	ENSG00000122735	DNAI1	ENSMUSG00000061322	Dnai1	ENSMUSP00000100028	ortholog_one2one	100	1	NA	NA	NA	NA	NA
1637	ENST00000242323	hsa-svRNAa-1	2	0	0	0	ENSG00000122741	DCAF10	ENSMUSG00000035572	Dcaf10	ENSMUSP00000117082	ortholog_one2one	100	1	mmu-svRNAb-1	0	0	1	0
1638	ENST00000242323	hsa-svRNAb-1	2	0	0	0	ENSG00000122741	DCAF10	ENSMUSG00000035572	Dcaf10	ENSMUSP00000117082	ortholog_one2one	100	1	mmu-svRNAb-1	0	0	1	0
1639	ENST00000242351	hsa-svRNAb-1	0	0	1	0	ENSG00000105939	ZC3HAV1	ENSMUSG00000029826	Zc3hav1	ENSMUSP00000110550	ortholog_one2one	100	1	mmu-svRNAb-1	1	0	0	0
1640	ENST00000242351	hsa-svRNAa-1	1	0	0	0	ENSG00000105939	ZC3HAV1	ENSMUSG00000029826	Zc3hav1	ENSMUSP00000110550	ortholog_one2one	100	1	mmu-svRNAb-1	1	0	0	0
1641	ENST00000242462	hsa-svRNAa-1	1	0	0	0	ENSG00000122859	NEUROG3	ENSMUSG00000044312	Neurog3	ENSMUSP00000054054	ortholog_one2one	100	1	mmu-svRNAb-1	0	0	1	0
1642	ENST00000242462	hsa-svRNAb-1	1	0	0	0	ENSG00000122859	NEUROG3	ENSMUSG00000044312	Neurog3	ENSMUSP00000054054	ortholog_one2one	100	1	mmu-svRNAb-1	0	0	1	0
1643	ENST00000242505	hsa-svRNAb-1	1	0	0	0	ENSG00000138286	FAM149B1	ENSMUSG00000039599	Fam149b	ENSMUSP00000153645	ortholog_one2one	100	1	NA	NA	NA	NA	NA
1644	ENST00000242505	hsa-svRNAa-1	1	0	0	0	ENSG00000138286	FAM149B1	ENSMUSG00000039599	Fam149b	ENSMUSP00000153645	ortholog_one2one	100	1	NA	NA	NA	NA	NA
1645	ENST00000242576	hsa-svRNAb-1	1	0	0	0	ENSG00000076248	UNG	ENSMUSG00000029591	Ung	ENSMUSP00000031587	ortholog_one2one	100	1	mmu-svRNAb-1	1	0	0	0
1646	ENST00000242592	hsa-svRNAa*-1	0	1	1	0	ENSG00000122971	ACADS	ENSMUSG00000029545	Acads	ENSMUSP00000031524	ortholog_one2one	100	1	mmu-svRNAa-2	1	0	0	0
1647	ENST00000242607	hsa-svRNAa-1	1	0	0	0	ENSG00000122986	HVCN1	ENSMUSG00000064267	Hvcn1	ENSMUSP00000098312	ortholog_one2one	100	1	mmu-svRNAb*-2	0	1	0	0
1648	ENST00000242719	hsa-svRNAa-1	3	0	0	0	ENSG00000123091	RNF11	ENSMUSG00000028557	Rnf11	ENSMUSP00000030284	ortholog_one2one	100	1	mmu-svRNAb-1	1	0	0	0
1649	ENST00000242719	hsa-svRNAa-1	3	0	0	0	ENSG00000123091	RNF11	ENSMUSG00000028557	Rnf11	ENSMUSP00000030284	ortholog_one2one	100	1	mmu-svRNAa-2	0	1	0	0
1650	ENST00000242728	hsa-svRNAb-1	0	1	0	1	ENSG00000123095	BHLHE41	ENSMUSG00000030256	Bhlhe41	ENSMUSP00000032386	ortholog_one2one	100	1	mmu-svRNAb-1	0	1	1	0
1651	ENST00000242728	hsa-svRNAb-1	0	1	0	1	ENSG00000123095	BHLHE41	ENSMUSG00000030256	Bhlhe41	ENSMUSP00000032386	ortholog_one2one	100	1	mmu-svRNAa-2	0	1	0	0
1652	ENST00000242729	hsa-svRNAb-1	2	0	0	0	ENSG00000123096	SSPN	ENSMUSG00000030255	Sspn	ENSMUSP00000032383	ortholog_one2one	100	1	mmu-svRNAb-1	1	0	0	0
1653	ENST00000242729	hsa-svRNAb-1	2	0	0	0	ENSG00000123096	SSPN	ENSMUSG00000030255	Sspn	ENSMUSP00000032383	ortholog_one2one	100	1	mmu-svRNAa-2	1	0	0	0
1654	ENST00000242729	hsa-svRNAa-1	1	0	0	0	ENSG00000123096	SSPN	ENSMUSG00000030255	Sspn	ENSMUSP00000032383	ortholog_one2one	100	1	mmu-svRNAb-1	1	0	0	0
1655	ENST00000242729	hsa-svRNAa-1	1	0	0	0	ENSG00000123096	SSPN	ENSMUSG00000030255	Sspn	ENSMUSP00000032383	ortholog_one2one	100	1	mmu-svRNAa-2	1	0	0	0
1656	ENST00000242770	hsa-svRNAa-1	1	0	0	0	ENSG00000104915	STX10					NA	NA	NA	NA	NA	NA	NA
1657	ENST00000242827	hsa-svRNAa-1	1	0	1	0	ENSG00000123179	EBPL	ENSMUSG00000021928	Ebpl	ENSMUSP00000022494	ortholog_one2one	50	1	NA	NA	NA	NA	NA
1658	ENST00000242827	hsa-svRNAb-1	2	0	0	0	ENSG00000123179	EBPL	ENSMUSG00000021928	Ebpl	ENSMUSP00000022494	ortholog_one2one	50	1	NA	NA	NA	NA	NA
1659	ENST00000242839	hsa-svRNAa-1	2	1	0	0	ENSG00000123191	ATP7B	ENSMUSG00000006567	Atp7b	ENSMUSP00000006742	ortholog_one2one	50	1	mmu-svRNAb-1	0	0	1	0
1660	ENST00000242839	hsa-svRNAb-1	0	0	0	1	ENSG00000123191	ATP7B	ENSMUSG00000006567	Atp7b	ENSMUSP00000006742	ortholog_one2one	50	1	mmu-svRNAb-1	0	0	1	0
1661	ENST00000242848	hsa-svRNAa-1	1	0	0	0	ENSG00000123200	ZC3H13	ENSMUSG00000022000	Zc3h13	ENSMUSP00000153882	ortholog_one2one	100	1	mmu-svRNAa-2	1	0	0	0
1662	ENST00000242848	hsa-svRNAa-1	1	0	0	0	ENSG00000123200	ZC3H13	ENSMUSG00000022000	Zc3h13	ENSMUSP00000153882	ortholog_one2one	100	1	mmu-svRNAb-1	2	0	0	0
1663	ENST00000242994	hsa-svRNAb-1	0	1	0	0	ENSG00000123307	NEUROD4	ENSMUSG00000048015	Neurod4	ENSMUSP00000051379	ortholog_one2one	25	1	mmu-svRNAb-1	0	0	0	1
1664	ENST00000243045	hsa-svRNAb-1	0	0	1	0	ENSG00000123353	ORMDL2	ENSMUSG00000025353	Ormdl2	ENSMUSP00000026409	ortholog_one2one	100	1	NA	NA	NA	NA	NA
1665	ENST00000243045	hsa-svRNAa-1	2	0	0	0	ENSG00000123353	ORMDL2	ENSMUSG00000025353	Ormdl2	ENSMUSP00000026409	ortholog_one2one	100	1	NA	NA	NA	NA	NA
1666	ENST00000243052	hsa-svRNAa-1	1	1	1	0	ENSG00000123360	PDE1B	ENSMUSG00000022489	Pde1b	ENSMUSP00000023132	ortholog_one2one	75	1	mmu-svRNAa-2	1	0	0	0
1667	ENST00000243056	hsa-svRNAa-1	1	1	0	0	ENSG00000123364	HOXC13	ENSMUSG00000001655	Hoxc13	ENSMUSP00000001700	ortholog_one2one	100	1	mmu-svRNAa-2	1	0	0	0
1668	ENST00000243056	hsa-svRNAa*-1	1	0	0	0	ENSG00000123364	HOXC13	ENSMUSG00000001655	Hoxc13	ENSMUSP00000001700	ortholog_one2one	100	1	mmu-svRNAa-2	1	0	0	0
1669	ENST00000243077	hsa-svRNAa-1	2	1	1	0	ENSG00000123384	LRP1	ENSMUSG00000040249	Lrp1	ENSMUSP00000044004	ortholog_one2one	100	1	NA	NA	NA	NA	NA
1670	ENST00000243082	hsa-svRNAb*-1	0	1	0	0	ENSG00000123388	HOXC11	ENSMUSG00000001656	Hoxc11	ENSMUSP00000001701	ortholog_one2one	75	1	mmu-svRNAa-2	2	0	0	0
1671	ENST00000243082	hsa-svRNAa-1	1	0	0	0	ENSG00000123388	HOXC11	ENSMUSG00000001656	Hoxc11	ENSMUSP00000001701	ortholog_one2one	75	1	mmu-svRNAa-2	2	0	0	0
1672	ENST00000243103	hsa-svRNAb-1	1	0	0	0	ENSG00000123407	HOXC12	ENSMUSG00000050328	Hoxc12	ENSMUSP00000051003	ortholog_one2one	100	1	mmu-svRNAb-1	1	0	0	0
1673	ENST00000243103	hsa-svRNAb-1	1	0	0	0	ENSG00000123407	HOXC12	ENSMUSG00000050328	Hoxc12	ENSMUSP00000051003	ortholog_one2one	100	1	mmu-svRNAa-2	1	0	1	0
1674	ENST00000243103	hsa-svRNAa-1	5	1	1	0	ENSG00000123407	HOXC12	ENSMUSG00000050328	Hoxc12	ENSMUSP00000051003	ortholog_one2one	100	1	mmu-svRNAb-1	1	0	0	0
1675	ENST00000243103	hsa-svRNAa-1	5	1	1	0	ENSG00000123407	HOXC12	ENSMUSG00000050328	Hoxc12	ENSMUSP00000051003	ortholog_one2one	100	1	mmu-svRNAa-2	1	0	1	0
1676	ENST00000243108	hsa-svRNAa-1	1	0	0	0	ENSG00000197757	HOXC6	ENSMUSG00000001661	Hoxc6	ENSMUSP00000001711	ortholog_one2one	75	1	NA	NA	NA	NA	NA
1677	ENST00000243167	hsa-svRNAb-1	1	0	1	1	ENSG00000117480	FAAH	ENSMUSG00000034171	Faah	ENSMUSP00000041543	ortholog_one2one	100	1	NA	NA	NA	NA	NA
1678	ENST00000243167	hsa-svRNAa-1	2	1	0	0	ENSG00000117480	FAAH	ENSMUSG00000034171	Faah	ENSMUSP00000041543	ortholog_one2one	100	1	NA	NA	NA	NA	NA
1679	ENST00000243222	hsa-svRNAb-1	0	1	0	0	ENSG00000123500	COL10A1					NA	NA	NA	NA	NA	NA	NA
1680	ENST00000243253	hsa-svRNAa-1	1	0	0	0	ENSG00000058262	SEC61A1	ENSMUSG00000030082	Sec61a1	ENSMUSP00000032168	ortholog_one2one	100	1	mmu-svRNAa-2	0	1	0	0
1681	ENST00000243298	hsa-svRNAa-1	0	1	0	1	ENSG00000123570	RAB9B	ENSMUSG00000043463	Rab9b	ENSMUSP00000049739	ortholog_one2one	75	1	mmu-svRNAb-1	0	0	1	0
1682	ENST00000243298	hsa-svRNAa-1	0	1	0	1	ENSG00000123570	RAB9B	ENSMUSG00000043463	Rab9b	ENSMUSP00000049739	ortholog_one2one	75	1	mmu-svRNAa-2	0	0	0	1
1683	ENST00000243298	hsa-svRNAb-1	3	0	1	0	ENSG00000123570	RAB9B	ENSMUSG00000043463	Rab9b	ENSMUSP00000049739	ortholog_one2one	75	1	mmu-svRNAb-1	0	0	1	0
1684	ENST00000243298	hsa-svRNAb-1	3	0	1	0	ENSG00000123570	RAB9B	ENSMUSG00000043463	Rab9b	ENSMUSP00000049739	ortholog_one2one	75	1	mmu-svRNAa-2	0	0	0	1
1685	ENST00000243300	hsa-svRNAa-1	1	0	0	0	ENSG00000123572	NRK	ENSMUSG00000052854	Nrk	ENSMUSP00000108675	ortholog_one2one	100	1	NA	NA	NA	NA	NA
1686	ENST00000243326	hsa-svRNAa-1	0	1	0	0	ENSG00000080345	RIF1	ENSMUSG00000036202	Rif1	ENSMUSP00000108313	ortholog_one2one	100	1	mmu-svRNAb-1	1	0	0	0
1687	ENST00000243326	hsa-svRNAb*-1	1	0	0	0	ENSG00000080345	RIF1	ENSMUSG00000036202	Rif1	ENSMUSP00000108313	ortholog_one2one	100	1	mmu-svRNAb-1	1	0	0	0
1688	ENST00000243326	hsa-svRNAb-1	2	0	0	0	ENSG00000080345	RIF1	ENSMUSG00000036202	Rif1	ENSMUSP00000108313	ortholog_one2one	100	1	mmu-svRNAb-1	1	0	0	0
1689	ENST00000243344	hsa-svRNAb-1	2	0	0	0	ENSG00000123607	TTC21B	ENSMUSG00000034848	Ttc21b	ENSMUSP00000099779	ortholog_one2one	100	1	mmu-svRNAb-1	1	0	0	0
1690	ENST00000243344	hsa-svRNAa-1	1	0	0	0	ENSG00000123607	TTC21B	ENSMUSG00000034848	Ttc21b	ENSMUSP00000099779	ortholog_one2one	100	1	mmu-svRNAb-1	1	0	0	0
1691	ENST00000243349	hsa-svRNAb-1	1	1	0	0	ENSG00000123612	ACVR1C	ENSMUSG00000026834	Acvr1c	ENSMUSP00000028178	ortholog_one2one	100	1	mmu-svRNAa-2	1	0	0	1
1692	ENST00000243349	hsa-svRNAb-1	1	1	0	0	ENSG00000123612	ACVR1C	ENSMUSG00000026834	Acvr1c	ENSMUSP00000028178	ortholog_one2one	100	1	mmu-svRNAb-1	1	0	0	0
1693	ENST00000243349	hsa-svRNAb-1	1	1	0	0	ENSG00000123612	ACVR1C	ENSMUSG00000026834	Acvr1c	ENSMUSP00000028178	ortholog_one2one	100	1	mmu-svRNAb*-2	2	0	0	0
1694	ENST00000243389	hsa-svRNAb-1	2	0	0	0	ENSG00000123643	SLC36A1	ENSMUSG00000020261	Slc36a1	ENSMUSP00000104500	ortholog_one2one	100	1	mmu-svRNAa-2	2	0	1	1
1695	ENST00000243389	hsa-svRNAa-1	2	1	1	0	ENSG00000123643	SLC36A1	ENSMUSG00000020261	Slc36a1	ENSMUSP00000104500	ortholog_one2one	100	1	mmu-svRNAa-2	2	0	1	1
1696	ENST00000243440	hsa-svRNAa-1	0	1	0	0	ENSG00000123685	BATF3	ENSMUSG00000026630	Batf3	ENSMUSP00000027943	ortholog_one2one	100	1	NA	NA	NA	NA	NA
1697	ENST00000243457	hsa-svRNAa-1	2	0	0	0	ENSG00000123700	KCNJ2	ENSMUSG00000041695	Kcnj2	ENSMUSP00000037192	ortholog_one2one	100	1	mmu-svRNAb-1	0	0	1	0
1698	ENST00000243457	hsa-svRNAa-1	2	0	0	0	ENSG00000123700	KCNJ2	ENSMUSG00000041695	Kcnj2	ENSMUSP00000037192	ortholog_one2one	100	1	mmu-svRNAa-2	1	0	0	0
1699	ENST00000243457	hsa-svRNAb-1	0	1	0	0	ENSG00000123700	KCNJ2	ENSMUSG00000041695	Kcnj2	ENSMUSP00000037192	ortholog_one2one	100	1	mmu-svRNAb-1	0	0	1	0
1700	ENST00000243457	hsa-svRNAb-1	0	1	0	0	ENSG00000123700	KCNJ2	ENSMUSG00000041695	Kcnj2	ENSMUSP00000037192	ortholog_one2one	100	1	mmu-svRNAa-2	1	0	0	0
1701	ENST00000243501	hsa-svRNAa-1	0	2	0	0	ENSG00000123739	PLA2G12A	ENSMUSG00000027999	Pla2g12a	ENSMUSP00000029629	ortholog_one2one	100	1	mmu-svRNAb-1	1	0	1	0
1702	ENST00000243501	hsa-svRNAb-1	3	1	0	0	ENSG00000123739	PLA2G12A	ENSMUSG00000027999	Pla2g12a	ENSMUSP00000029629	ortholog_one2one	100	1	mmu-svRNAb-1	1	0	1	0
1703	ENST00000243562	hsa-svRNAa-1	1	0	0	0	ENSG00000090006	LTBP4	ENSMUSG00000040488	Ltbp4	ENSMUSP00000037536	ortholog_one2one	100	1	NA	NA	NA	NA	NA
1704	ENST00000243639	hsa-svRNAa-1	1	0	0	0	ENSG00000204604	ZNF468					NA	NA	NA	NA	NA	NA	NA
1705	ENST00000243673	hsa-svRNAa-1	1	0	0	0	ENSG00000123901	GPR83	ENSMUSG00000031932	Gpr83	ENSMUSP00000034408	ortholog_one2one	100	1	mmu-svRNAb-1	1	0	0	0
1706	ENST00000243673	hsa-svRNAb-1	1	0	0	0	ENSG00000123901	GPR83	ENSMUSG00000031932	Gpr83	ENSMUSP00000034408	ortholog_one2one	100	1	mmu-svRNAb-1	1	0	0	0
1707	ENST00000243706	hsa-svRNAa-1	1	0	0	0	ENSG00000214367	HAUS3	ENSMUSG00000079555	Haus3	ENSMUSP00000049973	ortholog_one2one	100	1	NA	NA	NA	NA	NA
1708	ENST00000243706	hsa-svRNAb-1	3	0	2	0	ENSG00000214367	HAUS3	ENSMUSG00000079555	Haus3	ENSMUSP00000049973	ortholog_one2one	100	1	NA	NA	NA	NA	NA
1709	ENST00000243776	hsa-svRNAa-1	0	0	2	0	ENSG00000123989	CHPF	ENSMUSG00000032997	Chpf	ENSMUSP00000078199	ortholog_one2one	75	1	NA	NA	NA	NA	NA
1710	ENST00000243810	hsa-svRNAa-1	0	1	0	0	ENSG00000185404	SP140L					NA	NA	mmu-svRNAa-2	1	1	0	0
1711	ENST00000243893	hsa-svRNAb-1	1	0	0	0	ENSG00000175063	UBE2C	ENSMUSG00000001403	Ube2c	ENSMUSP00000085581	ortholog_one2one	100	1	mmu-svRNAa-2	0	0	1	0
1712	ENST00000243893	hsa-svRNAa-1	1	1	0	0	ENSG00000175063	UBE2C	ENSMUSG00000001403	Ube2c	ENSMUSP00000085581	ortholog_one2one	100	1	mmu-svRNAa-2	0	0	1	0
1713	ENST00000243903	hsa-svRNAa-1	1	0	0	0	ENSG00000101442	ACTR5	ENSMUSG00000037761	Actr5	ENSMUSP00000046658	ortholog_one2one	100	1	NA	NA	NA	NA	NA
1714	ENST00000243918	hsa-svRNAa-1	3	0	0	0	ENSG00000204070	SYS1	ENSMUSG00000045503	Sys1	ENSMUSP00000104976	ortholog_one2one	100	1	mmu-svRNAb-1	0	1	1	0
1715	ENST00000243918	hsa-svRNAa-1	3	0	0	0	ENSG00000204070	SYS1	ENSMUSG00000045503	Sys1	ENSMUSP00000104976	ortholog_one2one	100	1	mmu-svRNAa-2	1	0	0	0
1716	ENST00000243918	hsa-svRNAb-1	0	0	1	0	ENSG00000204070	SYS1	ENSMUSG00000045503	Sys1	ENSMUSP00000104976	ortholog_one2one	100	1	mmu-svRNAb-1	0	1	1	0
1717	ENST00000243918	hsa-svRNAb-1	0	0	1	0	ENSG00000204070	SYS1	ENSMUSG00000045503	Sys1	ENSMUSP00000104976	ortholog_one2one	100	1	mmu-svRNAa-2	1	0	0	0
1718	ENST00000243964	hsa-svRNAb-1	1	0	0	0	ENSG00000124140	SLC12A5	ENSMUSG00000017740	Slc12a5	ENSMUSP00000144623	ortholog_one2one	100	1	mmu-svRNAa-2	3	0	0	0
1719	ENST00000243964	hsa-svRNAb-1	1	0	0	0	ENSG00000124140	SLC12A5	ENSMUSG00000017740	Slc12a5	ENSMUSP00000144623	ortholog_one2one	100	1	mmu-svRNAb-1	0	0	1	0
1720	ENST00000243964	hsa-svRNAa*-1	1	0	1	0	ENSG00000124140	SLC12A5	ENSMUSG00000017740	Slc12a5	ENSMUSP00000144623	ortholog_one2one	100	1	mmu-svRNAa-2	3	0	0	0
1721	ENST00000243964	hsa-svRNAa*-1	1	0	1	0	ENSG00000124140	SLC12A5	ENSMUSG00000017740	Slc12a5	ENSMUSP00000144623	ortholog_one2one	100	1	mmu-svRNAb-1	0	0	1	0
1722	ENST00000243964	hsa-svRNAa-1	4	0	0	0	ENSG00000124140	SLC12A5	ENSMUSG00000017740	Slc12a5	ENSMUSP00000144623	ortholog_one2one	100	1	mmu-svRNAa-2	3	0	0	0
1723	ENST00000243964	hsa-svRNAa-1	4	0	0	0	ENSG00000124140	SLC12A5	ENSMUSG00000017740	Slc12a5	ENSMUSP00000144623	ortholog_one2one	100	1	mmu-svRNAb-1	0	0	1	0
1724	ENST00000244007	hsa-svRNAb-1	2	0	0	0	ENSG00000124181	PLCG1	ENSMUSG00000016933	Plcg1	ENSMUSP00000099404	ortholog_one2one	100	1	mmu-svRNAa-2	1	0	1	0
1725	ENST00000244007	hsa-svRNAb-1	2	0	0	0	ENSG00000124181	PLCG1	ENSMUSG00000016933	Plcg1	ENSMUSP00000099404	ortholog_one2one	100	1	mmu-svRNAb-1	1	0	1	0
1726	ENST00000244007	hsa-svRNAa-1	1	0	0	1	ENSG00000124181	PLCG1	ENSMUSG00000016933	Plcg1	ENSMUSP00000099404	ortholog_one2one	100	1	mmu-svRNAa-2	1	0	1	0
1727	ENST00000244007	hsa-svRNAa-1	1	0	0	1	ENSG00000124181	PLCG1	ENSMUSG00000016933	Plcg1	ENSMUSP00000099404	ortholog_one2one	100	1	mmu-svRNAb-1	1	0	1	0
1728	ENST00000244020	hsa-svRNAb-1	1	1	0	0	ENSG00000124193	SRSF6	ENSMUSG00000016921	Srsf6	ENSMUSP00000119065	ortholog_one2one	100	1	mmu-svRNAb-1	0	1	0	0
1729	ENST00000244040	hsa-svRNAb-1	0	0	1	1	ENSG00000124209	RAB22A	ENSMUSG00000027519	Rab22a	ENSMUSP00000029024	ortholog_one2one	100	1	mmu-svRNAa-2	1	0	0	0
1730	ENST00000244040	hsa-svRNAb-1	0	0	1	1	ENSG00000124209	RAB22A	ENSMUSG00000027519	Rab22a	ENSMUSP00000029024	ortholog_one2one	100	1	mmu-svRNAb-1	2	0	1	0
1731	ENST00000244043	hsa-svRNAa-1	6	1	0	1	ENSG00000124212	PTGIS	ENSMUSG00000017969	Ptgis	ENSMUSP00000085357	ortholog_one2one	100	1	mmu-svRNAa-2	1	0	0	0
1732	ENST00000244043	hsa-svRNAb-1	0	1	1	0	ENSG00000124212	PTGIS	ENSMUSG00000017969	Ptgis	ENSMUSP00000085357	ortholog_one2one	100	1	mmu-svRNAa-2	1	0	0	0
1733	ENST00000244050	hsa-svRNAb-1	0	1	1	0	ENSG00000124216	SNAI1	ENSMUSG00000042821	Snai1	ENSMUSP00000050581	ortholog_one2one	100	1	mmu-svRNAa-2	0	1	0	0
1734	ENST00000244050	hsa-svRNAa-1	1	0	0	0	ENSG00000124216	SNAI1	ENSMUSG00000042821	Snai1	ENSMUSP00000050581	ortholog_one2one	100	1	mmu-svRNAa-2	0	1	0	0
1735	ENST00000244051	hsa-svRNAa-1	1	0	0	0	ENSG00000124217	MOCS3	ENSMUSG00000074576	Mocs3	ENSMUSP00000096670	ortholog_one2one	100	1	NA	NA	NA	NA	NA
1736	ENST00000244061	hsa-svRNAa-1	0	0	0	1	ENSG00000124226	RNF114	ENSMUSG00000006418	Rnf114	ENSMUSP00000104837	ortholog_one2one	100	1	NA	NA	NA	NA	NA
1737	ENST00000244221	hsa-svRNAa-1	3	0	0	0	ENSG00000124374	PAIP2B	ENSMUSG00000045896	Paip2b	ENSMUSP00000050404	ortholog_one2one	50	1	mmu-svRNAa-2	2	0	0	0
1738	ENST00000244221	hsa-svRNAa-1	3	0	0	0	ENSG00000124374	PAIP2B	ENSMUSG00000045896	Paip2b	ENSMUSP00000050404	ortholog_one2one	50	1	mmu-svRNAb-1	2	0	2	0
1739	ENST00000244221	hsa-svRNAb-1	2	0	1	0	ENSG00000124374	PAIP2B	ENSMUSG00000045896	Paip2b	ENSMUSP00000050404	ortholog_one2one	50	1	mmu-svRNAa-2	2	0	0	0
1740	ENST00000244221	hsa-svRNAb-1	2	0	1	0	ENSG00000124374	PAIP2B	ENSMUSG00000045896	Paip2b	ENSMUSP00000050404	ortholog_one2one	50	1	mmu-svRNAb-1	2	0	2	0
1741	ENST00000244241	hsa-svRNAa-1	2	0	0	0	ENSG00000124391	IL17C	ENSMUSG00000046108	Il17c	ENSMUSP00000056008	ortholog_one2one	100	1	NA	NA	NA	NA	NA
1742	ENST00000244289	hsa-svRNAa*-1	1	0	0	0	ENSG00000079435	LIPE	ENSMUSG00000003123	Lipe	ENSMUSP00000123485	ortholog_one2one	75	1	mmu-svRNAa*-1	1	0	0	0
1743	ENST00000244293	hsa-svRNAb-1	1	1	1	0	ENSG00000183668	PSG9					NA	NA	NA	NA	NA	NA	NA
1744	ENST00000244296	hsa-svRNAa-1	2	0	0	0	ENSG00000231924	PSG1					NA	NA	NA	NA	NA	NA	NA
1745	ENST00000244333	hsa-svRNAa-1	1	0	1	0	ENSG00000124466	LYPD3	ENSMUSG00000057454	Lypd3	ENSMUSP00000079543	ortholog_one2one	100	1	mmu-svRNAa-2	2	0	0	0
1746	ENST00000244333	hsa-svRNAb-1	1	0	0	0	ENSG00000124466	LYPD3	ENSMUSG00000057454	Lypd3	ENSMUSP00000079543	ortholog_one2one	100	1	mmu-svRNAa-2	2	0	0	0
1747	ENST00000244336	hsa-svRNAa-1	1	0	0	0	ENSG00000124469	CEACAM8					NA	NA	NA	NA	NA	NA	NA
1748	ENST00000244426	hsa-svRNAa-1	6	1	0	0	ENSG00000112146	FBXO9	ENSMUSG00000001366	Fbxo9	ENSMUSP00000001402	ortholog_one2one	100	1	mmu-svRNAa-2	0	0	1	0
1749	ENST00000244426	hsa-svRNAb-1	0	0	1	0	ENSG00000112146	FBXO9	ENSMUSG00000001366	Fbxo9	ENSMUSP00000001402	ortholog_one2one	100	1	mmu-svRNAa-2	0	0	1	0
1750	ENST00000244458	hsa-svRNAb-1	1	0	2	0	ENSG00000124507	PACSIN1	ENSMUSG00000040276	Pacsin1	ENSMUSP00000155999	ortholog_one2one	100	1	mmu-svRNAa-2	1	1	0	0
1751	ENST00000244458	hsa-svRNAa-1	7	0	2	0	ENSG00000124507	PACSIN1	ENSMUSG00000040276	Pacsin1	ENSMUSP00000155999	ortholog_one2one	100	1	mmu-svRNAa-2	1	1	0	0
1752	ENST00000244496	hsa-svRNAa*-1	0	1	0	0	ENSG00000124541	RRP36	ENSMUSG00000023971	Rrp36	ENSMUSP00000156646	ortholog_one2one	100	1	mmu-svRNAb-1	1	0	0	0
1753	ENST00000244496	hsa-svRNAb-1	1	1	1	0	ENSG00000124541	RRP36	ENSMUSG00000023971	Rrp36	ENSMUSP00000156646	ortholog_one2one	100	1	mmu-svRNAb-1	1	0	0	0
1754	ENST00000244496	hsa-svRNAa-1	10	0	0	0	ENSG00000124541	RRP36	ENSMUSG00000023971	Rrp36	ENSMUSP00000156646	ortholog_one2one	100	1	mmu-svRNAb-1	1	0	0	0
1755	ENST00000244513	hsa-svRNAb-1	0	0	1	0	ENSG00000124557	BTN1A1	ENSMUSG00000000706	Btn1a1	ENSMUSP00000041013	ortholog_one2one	50	1	mmu-svRNAa-2	1	0	0	0
1756	ENST00000244519	hsa-svRNAa-1	1	0	1	0	ENSG00000111801	BTN3A3					NA	NA	NA	NA	NA	NA	NA
1757	ENST00000244565	hsa-svRNAa-1	1	0	2	0	ENSG00000124602	UNC5CL	ENSMUSG00000043592	Unc5cl	ENSMUSP00000074159	ortholog_one2one	100	1	mmu-svRNAb-1	1	0	0	1
1758	ENST00000244565	hsa-svRNAa-1	1	0	2	0	ENSG00000124602	UNC5CL	ENSMUSG00000043592	Unc5cl	ENSMUSP00000074159	ortholog_one2one	100	1	mmu-svRNAa*-1	0	1	0	0
1759	ENST00000244571	hsa-svRNAa-1	3	0	0	0	ENSG00000124608	AARS2	ENSMUSG00000023938	Aars2	ENSMUSP00000024733	ortholog_one2one	100	1	mmu-svRNAb-1	1	0	0	0
1760	ENST00000244571	hsa-svRNAb-1	1	1	1	0	ENSG00000124608	AARS2	ENSMUSG00000023938	Aars2	ENSMUSP00000024733	ortholog_one2one	100	1	mmu-svRNAb-1	1	0	0	0
1761	ENST00000244576	hsa-svRNAa-1	0	0	1	0	ENSG00000124613	ZNF391					NA	NA	NA	NA	NA	NA	NA
1762	ENST00000244576	hsa-svRNAb-1	1	0	0	0	ENSG00000124613	ZNF391					NA	NA	NA	NA	NA	NA	NA
1763	ENST00000244601	hsa-svRNAa-1	2	1	0	0	NA	NA	NA	NA	NA	NA	NA	NA	NA	NA	NA	NA	NA
1764	ENST00000244709	hsa-svRNAa-1	1	3	1	0	ENSG00000124731	TREM1	ENSMUSG00000042265	Trem1	ENSMUSP00000038636	ortholog_one2one	75	0	NA	NA	NA	NA	NA
1765	ENST00000244709	hsa-svRNAb-1	1	0	1	0	ENSG00000124731	TREM1	ENSMUSG00000042265	Trem1	ENSMUSP00000038636	ortholog_one2one	75	0	NA	NA	NA	NA	NA
1766	ENST00000244741	hsa-svRNAa-1	1	0	0	0	ENSG00000124762	CDKN1A	ENSMUSG00000023067	Cdkn1a	ENSMUSP00000156559	ortholog_one2one	100	1	NA	NA	NA	NA	NA
1767	ENST00000244741	hsa-svRNAb-1	0	0	1	0	ENSG00000124762	CDKN1A	ENSMUSG00000023067	Cdkn1a	ENSMUSP00000156559	ortholog_one2one	100	1	NA	NA	NA	NA	NA
1768	ENST00000244745	hsa-svRNAa-1	1	0	0	1	ENSG00000124766	SOX4	ENSMUSG00000076431	Sox4	ENSMUSP00000100013	ortholog_one2one	100	1	mmu-svRNAb*-2	1	0	0	0
1769	ENST00000244745	hsa-svRNAa-1	1	0	0	1	ENSG00000124766	SOX4	ENSMUSG00000076431	Sox4	ENSMUSP00000100013	ortholog_one2one	100	1	mmu-svRNAa*-1	1	0	0	0
1770	ENST00000244745	hsa-svRNAa-1	1	0	0	1	ENSG00000124766	SOX4	ENSMUSG00000076431	Sox4	ENSMUSP00000100013	ortholog_one2one	100	1	mmu-svRNAb-1	1	0	0	0
1771	ENST00000244745	hsa-svRNAa-1	1	0	0	1	ENSG00000124766	SOX4	ENSMUSG00000076431	Sox4	ENSMUSP00000100013	ortholog_one2one	100	1	mmu-svRNAa-2	0	1	1	0
1772	ENST00000244751	hsa-svRNAa-1	3	1	0	0	ENSG00000124772	CPNE5	ENSMUSG00000024008	Cpne5	ENSMUSP00000024805	ortholog_one2one	100	1	NA	NA	NA	NA	NA
1773	ENST00000244763	hsa-svRNAb-1	4	0	1	0	ENSG00000124783	SSR1	ENSMUSG00000021427	Ssr1	ENSMUSP00000152975	ortholog_one2one	100	1	mmu-svRNAa-2	0	0	1	1
1774	ENST00000244763	hsa-svRNAb-1	4	0	1	0	ENSG00000124783	SSR1	ENSMUSG00000021427	Ssr1	ENSMUSP00000152975	ortholog_one2one	100	1	mmu-svRNAb-1	2	0	1	0
1775	ENST00000244763	hsa-svRNAa-1	4	0	0	0	ENSG00000124783	SSR1	ENSMUSG00000021427	Ssr1	ENSMUSP00000152975	ortholog_one2one	100	1	mmu-svRNAa-2	0	0	1	1
1776	ENST00000244763	hsa-svRNAa-1	4	0	0	0	ENSG00000124783	SSR1	ENSMUSG00000021427	Ssr1	ENSMUSP00000152975	ortholog_one2one	100	1	mmu-svRNAb-1	2	0	1	0
1777	ENST00000244763	hsa-svRNAb*-1	1	0	0	0	ENSG00000124783	SSR1	ENSMUSG00000021427	Ssr1	ENSMUSP00000152975	ortholog_one2one	100	1	mmu-svRNAa-2	0	0	1	1
1778	ENST00000244763	hsa-svRNAb*-1	1	0	0	0	ENSG00000124783	SSR1	ENSMUSG00000021427	Ssr1	ENSMUSP00000152975	ortholog_one2one	100	1	mmu-svRNAb-1	2	0	1	0
1779	ENST00000244769	hsa-svRNAb-1	1	0	1	0	ENSG00000124788	ATXN1	ENSMUSG00000046876	Atxn1	ENSMUSP00000137439	ortholog_one2one	100	1	mmu-svRNAb-1	2	0	0	0
1780	ENST00000244769	hsa-svRNAb-1	1	0	1	0	ENSG00000124788	ATXN1	ENSMUSG00000046876	Atxn1	ENSMUSP00000137439	ortholog_one2one	100	1	mmu-svRNAa-2	0	0	1	1
1781	ENST00000244769	hsa-svRNAb*-1	1	0	0	0	ENSG00000124788	ATXN1	ENSMUSG00000046876	Atxn1	ENSMUSP00000137439	ortholog_one2one	100	1	mmu-svRNAb-1	2	0	0	0
1782	ENST00000244769	hsa-svRNAb*-1	1	0	0	0	ENSG00000124788	ATXN1	ENSMUSG00000046876	Atxn1	ENSMUSP00000137439	ortholog_one2one	100	1	mmu-svRNAa-2	0	0	1	1
1783	ENST00000244769	hsa-svRNAa-1	1	1	0	1	ENSG00000124788	ATXN1	ENSMUSG00000046876	Atxn1	ENSMUSP00000137439	ortholog_one2one	100	1	mmu-svRNAb-1	2	0	0	0
1784	ENST00000244769	hsa-svRNAa-1	1	1	0	1	ENSG00000124788	ATXN1	ENSMUSG00000046876	Atxn1	ENSMUSP00000137439	ortholog_one2one	100	1	mmu-svRNAa-2	0	0	1	1
1785	ENST00000244815	hsa-svRNAa-1	1	1	1	0	ENSG00000124831	LRRFIP1	ENSMUSG00000026305	Lrrfip1	ENSMUSP00000095254	ortholog_one2one	100	0	NA	NA	NA	NA	NA
1786	ENST00000244815	hsa-svRNAb-1	0	1	0	0	ENSG00000124831	LRRFIP1	ENSMUSG00000026305	Lrrfip1	ENSMUSP00000095254	ortholog_one2one	100	0	NA	NA	NA	NA	NA
1787	ENST00000244869	hsa-svRNAb-1	0	0	0	1	ENSG00000124882	EREG	ENSMUSG00000029377	Ereg	ENSMUSP00000031324	ortholog_one2one	100	1	mmu-svRNAa-2	2	0	1	0
1788	ENST00000245046	hsa-svRNAa-1	3	0	0	0	ENSG00000125037	EMC3	ENSMUSG00000030286	Emc3	ENSMUSP00000032425	ortholog_one2one	100	1	mmu-svRNAb-1	0	0	1	0
1789	ENST00000245046	hsa-svRNAb-1	2	0	0	0	ENSG00000125037	EMC3	ENSMUSG00000030286	Emc3	ENSMUSP00000032425	ortholog_one2one	100	1	mmu-svRNAb-1	0	0	1	0
1790	ENST00000245222	hsa-svRNAb-1	0	0	0	1	ENSG00000063176	SPHK2	ENSMUSG00000057342	Sphk2	ENSMUSP00000103366	ortholog_one2one	100	1	mmu-svRNAb-1	0	1	0	0
1791	ENST00000245222	hsa-svRNAb-1	0	0	0	1	ENSG00000063176	SPHK2	ENSMUSG00000057342	Sphk2	ENSMUSP00000103366	ortholog_one2one	100	1	mmu-svRNAa-2	0	2	0	0
1792	ENST00000245222	hsa-svRNAa*-1	0	0	1	0	ENSG00000063176	SPHK2	ENSMUSG00000057342	Sphk2	ENSMUSP00000103366	ortholog_one2one	100	1	mmu-svRNAb-1	0	1	0	0
1793	ENST00000245222	hsa-svRNAa*-1	0	0	1	0	ENSG00000063176	SPHK2	ENSMUSG00000057342	Sphk2	ENSMUSP00000103366	ortholog_one2one	100	1	mmu-svRNAa-2	0	2	0	0
1794	ENST00000245255	hsa-svRNAa-1	1	0	0	0	ENSG00000125207	PIWIL1	ENSMUSG00000029423	Piwil1	ENSMUSP00000083222	ortholog_one2one	100	1	NA	NA	NA	NA	NA
1795	ENST00000245304	hsa-svRNAb-1	1	0	0	0	ENSG00000125249	RAP2A	ENSMUSG00000051615	Rap2a	ENSMUSP00000056433	ortholog_one2one	100	1	NA	NA	NA	NA	NA
1796	ENST00000245312	hsa-svRNAb-1	0	0	1	0	ENSG00000125255	SLC10A2	ENSMUSG00000023073	Slc10a2	ENSMUSP00000023835	ortholog_one2one	50	1	NA	NA	NA	NA	NA
1797	ENST00000245312	hsa-svRNAa-1	0	1	0	0	ENSG00000125255	SLC10A2	ENSMUSG00000023073	Slc10a2	ENSMUSP00000023835	ortholog_one2one	50	1	NA	NA	NA	NA	NA
1798	ENST00000245323	hsa-svRNAa-1	1	1	0	0	NA	NA	NA	NA	NA	NA	NA	NA	mmu-svRNAa-2	0	0	1	0
1799	ENST00000245382	hsa-svRNAa-1	0	1	0	0	ENSG00000125319	HROB	ENSMUSG00000034773	Hrob	ENSMUSP00000097961	ortholog_one2one	100	1	mmu-svRNAb-1	1	0	0	0
1800	ENST00000245382	hsa-svRNAa-1	0	1	0	0	ENSG00000125319	HROB	ENSMUSG00000034773	Hrob	ENSMUSP00000097961	ortholog_one2one	100	1	mmu-svRNAa-2	0	1	0	0
1801	ENST00000245407	hsa-svRNAb-1	1	0	0	0	ENSG00000197375	SLC22A5	ENSMUSG00000063652	Slc22a21	ENSMUSP00000075814	ortholog_one2many	100	1	NA	NA	NA	NA	NA
1802	ENST00000245407	hsa-svRNAb-1	1	0	0	0	ENSG00000197375	SLC22A5	ENSMUSG00000018900	Slc22a5	ENSMUSP00000019044	ortholog_one2many	100	1	NA	NA	NA	NA	NA
1803	ENST00000245407	hsa-svRNAa-1	1	0	0	0	ENSG00000197375	SLC22A5	ENSMUSG00000063652	Slc22a21	ENSMUSP00000075814	ortholog_one2many	100	1	NA	NA	NA	NA	NA
1804	ENST00000245407	hsa-svRNAa-1	1	0	0	0	ENSG00000197375	SLC22A5	ENSMUSG00000018900	Slc22a5	ENSMUSP00000019044	ortholog_one2many	100	1	NA	NA	NA	NA	NA
1805	ENST00000245414	hsa-svRNAb-1	1	0	0	0	ENSG00000125347	IRF1	ENSMUSG00000018899	Irf1	ENSMUSP00000104548	ortholog_one2one	100	1	mmu-svRNAa-2	1	0	2	0
1806	ENST00000245414	hsa-svRNAa-1	4	0	0	0	ENSG00000125347	IRF1	ENSMUSG00000018899	Irf1	ENSMUSP00000104548	ortholog_one2one	100	1	mmu-svRNAa-2	1	0	2	0
1807	ENST00000245441	hsa-svRNAb-1	1	0	0	0	NA	NA	NA	NA	NA	NA	NA	NA	mmu-svRNAa-2	1	0	0	0
1808	ENST00000245448	hsa-svRNAa-1	5	0	0	0	ENSG00000125375	DMAC2L	ENSMUSG00000054894	Dmac2l	ENSMUSP00000152430	ortholog_one2one	100	1	mmu-svRNAa-2	0	0	1	0
1809	ENST00000245448	hsa-svRNAb-1	2	0	0	0	ENSG00000125375	DMAC2L	ENSMUSG00000054894	Dmac2l	ENSMUSP00000152430	ortholog_one2one	100	1	mmu-svRNAa-2	0	0	1	0
1810	ENST00000245479	hsa-svRNAa-1	1	0	0	0	ENSG00000125398	SOX9	ENSMUSG00000000567	Sox9	ENSMUSP00000000579	ortholog_one2one	100	1	mmu-svRNAb-1	2	0	1	0
1811	ENST00000245479	hsa-svRNAa-1	1	0	0	0	ENSG00000125398	SOX9	ENSMUSG00000000567	Sox9	ENSMUSP00000000579	ortholog_one2one	100	1	mmu-svRNAa-2	0	1	0	0
1812	ENST00000245539	hsa-svRNAb-1	0	1	0	0	ENSG00000125445	MRPS7	ENSMUSG00000046756	Mrps7	ENSMUSP00000053033	ortholog_one2one	100	1	mmu-svRNAb-1	1	0	0	0
1813	ENST00000245543	hsa-svRNAa-1	2	0	0	0	ENSG00000125449	ARMC7	ENSMUSG00000057219	Armc7	ENSMUSP00000046120	ortholog_one2one	100	1	mmu-svRNAa-2	1	0	0	0
1814	ENST00000245543	hsa-svRNAa-1	2	0	0	0	ENSG00000125449	ARMC7	ENSMUSG00000057219	Armc7	ENSMUSP00000046120	ortholog_one2one	100	1	mmu-svRNAb-1	0	0	1	0
1815	ENST00000245564	hsa-svRNAa-1	1	0	0	0	ENSG00000125459	MSTO1	ENSMUSG00000068922	Msto1	ENSMUSP00000103118	ortholog_one2one	75	1	mmu-svRNAa-2	0	0	1	0
1816	ENST00000245564	hsa-svRNAa-1	1	0	0	0	ENSG00000125459	MSTO1	ENSMUSG00000068922	Msto1	ENSMUSP00000103118	ortholog_one2one	75	1	mmu-svRNAb-1	2	0	0	0
1817	ENST00000245564	hsa-svRNAa*-1	0	1	0	0	ENSG00000125459	MSTO1	ENSMUSG00000068922	Msto1	ENSMUSP00000103118	ortholog_one2one	75	1	mmu-svRNAa-2	0	0	1	0
1818	ENST00000245564	hsa-svRNAa*-1	0	1	0	0	ENSG00000125459	MSTO1	ENSMUSG00000068922	Msto1	ENSMUSP00000103118	ortholog_one2one	75	1	mmu-svRNAb-1	2	0	0	0
1819	ENST00000245663	hsa-svRNAa-1	3	0	2	0	ENSG00000130584	ZBTB46	ENSMUSG00000027583	Zbtb46	ENSMUSP00000029106	ortholog_one2one	100	1	mmu-svRNAb-1	0	1	0	0
1820	ENST00000245663	hsa-svRNAa-1	3	0	2	0	ENSG00000130584	ZBTB46	ENSMUSG00000027583	Zbtb46	ENSMUSP00000029106	ortholog_one2one	100	1	mmu-svRNAa-2	2	0	0	0
1821	ENST00000245663	hsa-svRNAb-1	0	0	2	0	ENSG00000130584	ZBTB46	ENSMUSG00000027583	Zbtb46	ENSMUSP00000029106	ortholog_one2one	100	1	mmu-svRNAb-1	0	1	0	0
1822	ENST00000245663	hsa-svRNAb-1	0	0	2	0	ENSG00000130584	ZBTB46	ENSMUSG00000027583	Zbtb46	ENSMUSP00000029106	ortholog_one2one	100	1	mmu-svRNAa-2	2	0	0	0
1823	ENST00000245680	hsa-svRNAb-1	0	0	1	0	ENSG00000115084	SLC35F5	ENSMUSG00000026342	Slc35f5	ENSMUSP00000027580	ortholog_one2one	50	1	mmu-svRNAb-1	1	0	0	0
1824	ENST00000245680	hsa-svRNAa-1	2	0	0	0	ENSG00000115084	SLC35F5	ENSMUSG00000026342	Slc35f5	ENSMUSP00000027580	ortholog_one2one	50	1	mmu-svRNAb-1	1	0	0	0
1825	ENST00000245787	hsa-svRNAb-1	0	0	1	0	ENSG00000125629	INSIG2	ENSMUSG00000003721	Insig2	ENSMUSP00000003818	ortholog_one2one	100	1	mmu-svRNAa-2	0	0	1	0
1826	ENST00000245816	hsa-svRNAa-1	1	0	0	0	ENSG00000125656	CLPP	ENSMUSG00000002660	Clpp	ENSMUSP00000002735	ortholog_one2one	100	1	NA	NA	NA	NA	NA
1827	ENST00000245817	hsa-svRNAb-1	0	0	1	0	ENSG00000125657	TNFSF9	ENSMUSG00000035678	Tnfsf9	ENSMUSP00000040412	ortholog_one2one	100	0	NA	NA	NA	NA	NA
1828	ENST00000245817	hsa-svRNAa-1	2	0	0	0	ENSG00000125657	TNFSF9	ENSMUSG00000035678	Tnfsf9	ENSMUSP00000040412	ortholog_one2one	100	0	NA	NA	NA	NA	NA
1829	ENST00000245865	hsa-svRNAb-1	2	0	0	0	ENSG00000266173	STRADA	ENSMUSG00000069631	Strada	ENSMUSP00000007444	ortholog_one2one	100	1	mmu-svRNAa-2	3	2	0	1
1830	ENST00000245865	hsa-svRNAb-1	2	0	0	0	ENSG00000266173	STRADA	ENSMUSG00000069631	Strada	ENSMUSP00000007444	ortholog_one2one	100	1	mmu-svRNAb*-2	1	0	0	0
1831	ENST00000245865	hsa-svRNAb-1	2	0	0	0	ENSG00000266173	STRADA	ENSMUSG00000069631	Strada	ENSMUSP00000007444	ortholog_one2one	100	1	mmu-svRNAb-1	1	0	0	0
1832	ENST00000245865	hsa-svRNAa-1	1	2	1	0	ENSG00000266173	STRADA	ENSMUSG00000069631	Strada	ENSMUSP00000007444	ortholog_one2one	100	1	mmu-svRNAa-2	3	2	0	1
1833	ENST00000245865	hsa-svRNAa-1	1	2	1	0	ENSG00000266173	STRADA	ENSMUSG00000069631	Strada	ENSMUSP00000007444	ortholog_one2one	100	1	mmu-svRNAb*-2	1	0	0	0
1834	ENST00000245865	hsa-svRNAa-1	1	2	1	0	ENSG00000266173	STRADA	ENSMUSG00000069631	Strada	ENSMUSP00000007444	ortholog_one2one	100	1	mmu-svRNAb-1	1	0	0	0
1835	ENST00000245903	hsa-svRNAb-1	1	0	0	0	ENSG00000125726	CD70	ENSMUSG00000019489	Cd70	ENSMUSP00000019633	ortholog_one2one	100	1	NA	NA	NA	NA	NA
1836	ENST00000245907	hsa-svRNAa-1	7	0	0	0	ENSG00000125730	C3	ENSMUSG00000024164	C3	ENSMUSP00000024988	ortholog_one2one	100	1	NA	NA	NA	NA	NA
1837	ENST00000245907	hsa-svRNAb-1	2	2	0	0	ENSG00000125730	C3	ENSMUSG00000024164	C3	ENSMUSP00000024988	ortholog_one2one	100	1	NA	NA	NA	NA	NA
1838	ENST00000245912	hsa-svRNAa-1	5	0	0	0	ENSG00000125735	TNFSF14	ENSMUSG00000005824	Tnfsf14	ENSMUSP00000005976	ortholog_one2one	100	1	mmu-svRNAb-1	1	0	0	0
1839	ENST00000245912	hsa-svRNAb-1	1	0	0	0	ENSG00000125735	TNFSF14	ENSMUSG00000005824	Tnfsf14	ENSMUSP00000005976	ortholog_one2one	100	1	mmu-svRNAb-1	1	0	0	0
1840	ENST00000245923	hsa-svRNAa*-1	0	0	1	0	ENSG00000125744	RTN2	ENSMUSG00000030401	Rtn2	ENSMUSP00000032559	ortholog_one2one	100	1	mmu-svRNAb-1	1	0	0	0
1841	ENST00000245923	hsa-svRNAb-1	1	0	1	0	ENSG00000125744	RTN2	ENSMUSG00000030401	Rtn2	ENSMUSP00000032559	ortholog_one2one	100	1	mmu-svRNAb-1	1	0	0	0
1842	ENST00000245923	hsa-svRNAa-1	6	0	0	0	ENSG00000125744	RTN2	ENSMUSG00000030401	Rtn2	ENSMUSP00000032559	ortholog_one2one	100	1	mmu-svRNAb-1	1	0	0	0
1843	ENST00000245957	hsa-svRNAa-1	0	0	1	0	ENSG00000089101	CFAP61	ENSMUSG00000037143	Cfap61	ENSMUSP00000118411	ortholog_one2one	100	1	NA	NA	NA	NA	NA
1844	ENST00000245960	hsa-svRNAa-1	3	0	0	0	ENSG00000101224	CDC25B	ENSMUSG00000027330	Cdc25b	ENSMUSP00000028804	ortholog_one2one	100	1	mmu-svRNAa-2	0	1	0	0
1845	ENST00000246006	hsa-svRNAb-1	1	0	1	0	ENSG00000125810	CD93	ENSMUSG00000027435	Cd93	ENSMUSP00000096876	ortholog_one2one	100	1	mmu-svRNAb-1	1	0	0	0
1846	ENST00000246006	hsa-svRNAa-1	0	1	0	1	ENSG00000125810	CD93	ENSMUSG00000027435	Cd93	ENSMUSP00000096876	ortholog_one2one	100	1	mmu-svRNAb-1	1	0	0	0
1847	ENST00000246015	hsa-svRNAb-1	1	0	0	0	ENSG00000125818	PSMF1	ENSMUSG00000032869	Psmf1	ENSMUSP00000041184	ortholog_one2one	100	1	mmu-svRNAb-1	1	0	0	0
1848	ENST00000246015	hsa-svRNAa-1	3	0	0	0	ENSG00000125818	PSMF1	ENSMUSG00000032869	Psmf1	ENSMUSP00000041184	ortholog_one2one	100	1	mmu-svRNAb-1	1	0	0	0
1849	ENST00000246024	hsa-svRNAa-1	1	0	0	0	ENSG00000125827	TMX4	ENSMUSG00000034723	Tmx4	ENSMUSP00000045154	ortholog_one2one	100	1	mmu-svRNAb-1	0	0	2	0
1850	ENST00000246024	hsa-svRNAa-1	1	0	0	0	ENSG00000125827	TMX4	ENSMUSG00000034723	Tmx4	ENSMUSP00000045154	ortholog_one2one	100	1	mmu-svRNAa-2	1	0	0	0
1851	ENST00000246069	hsa-svRNAb-1	2	1	0	0	ENSG00000125868	DSTN	ENSMUSG00000015932	Dstn	ENSMUSP00000099461	ortholog_one2one	100	1	NA	NA	NA	NA	NA
1852	ENST00000246069	hsa-svRNAa-1	1	0	0	0	ENSG00000125868	DSTN	ENSMUSG00000015932	Dstn	ENSMUSP00000099461	ortholog_one2one	100	1	NA	NA	NA	NA	NA
1853	ENST00000246080	hsa-svRNAb-1	0	0	1	0	ENSG00000125878	TCF15	ENSMUSG00000068079	Tcf15	ENSMUSP00000086511	ortholog_one2one	100	1	mmu-svRNAa-2	0	0	0	1
1854	ENST00000246080	hsa-svRNAa-1	0	1	0	1	ENSG00000125878	TCF15	ENSMUSG00000068079	Tcf15	ENSMUSP00000086511	ortholog_one2one	100	1	mmu-svRNAa-2	0	0	0	1
1855	ENST00000246081	hsa-svRNAb-1	1	0	0	0	ENSG00000125879	OTOR	ENSMUSG00000027416	Otor	ENSMUSP00000028902	ortholog_one2one	100	1	NA	NA	NA	NA	NA
1856	ENST00000246104	hsa-svRNAa-1	2	0	0	1	ENSG00000215397	SCRT2	ENSMUSG00000060257	Scrt2	ENSMUSP00000066280	ortholog_one2one	100	1	mmu-svRNAa-2	2	1	0	0
1857	ENST00000246117	hsa-svRNAa-1	4	0	1	0	ENSG00000125912	NCLN	ENSMUSG00000020238	Ncln	ENSMUSP00000020463	ortholog_one2one	100	1	NA	NA	NA	NA	NA
1858	ENST00000246117	hsa-svRNAa*-1	0	0	1	0	ENSG00000125912	NCLN	ENSMUSG00000020238	Ncln	ENSMUSP00000020463	ortholog_one2one	100	1	NA	NA	NA	NA	NA
1859	ENST00000246117	hsa-svRNAb-1	2	0	0	0	ENSG00000125912	NCLN	ENSMUSG00000020238	Ncln	ENSMUSP00000020463	ortholog_one2one	100	1	NA	NA	NA	NA	NA
1860	ENST00000246163	hsa-svRNAa-1	1	0	0	0	ENSG00000125952	MAX	ENSMUSG00000059436	Max	ENSMUSP00000106025	ortholog_one2one	100	1	NA	NA	NA	NA	NA
1861	ENST00000246166	hsa-svRNAa-1	0	1	0	0	ENSG00000257365	FNTB	ENSMUSG00000033373	Fntb	ENSMUSP00000120713	ortholog_one2one	75	1	mmu-svRNAa-2	0	1	0	0
1862	ENST00000246186	hsa-svRNAa-1	0	0	1	1	ENSG00000125966	MMP24	ENSMUSG00000027612	Mmp24	ENSMUSP00000029141	ortholog_one2one	100	1	mmu-svRNAa-2	0	1	0	0
1863	ENST00000246186	hsa-svRNAb-1	0	0	1	0	ENSG00000125966	MMP24	ENSMUSG00000027612	Mmp24	ENSMUSP00000029141	ortholog_one2one	100	1	mmu-svRNAa-2	0	1	0	0
1864	ENST00000246190	hsa-svRNAa-1	4	0	2	0	ENSG00000125967	NECAB3	ENSMUSG00000027489	Necab3	ENSMUSP00000000895	ortholog_one2one	100	1	mmu-svRNAa-2	0	0	1	0
1865	ENST00000246190	hsa-svRNAb-1	1	0	3	0	ENSG00000125967	NECAB3	ENSMUSG00000027489	Necab3	ENSMUSP00000000895	ortholog_one2one	100	1	mmu-svRNAa-2	0	0	1	0
1866	ENST00000246229	hsa-svRNAb-1	2	0	1	0	ENSG00000126003	PLAGL2	ENSMUSG00000051413	Plagl2	ENSMUSP00000105419	ortholog_one2one	100	1	mmu-svRNAa-2	2	0	0	0
1867	ENST00000246229	hsa-svRNAb-1	2	0	1	0	ENSG00000126003	PLAGL2	ENSMUSG00000051413	Plagl2	ENSMUSP00000105419	ortholog_one2one	100	1	mmu-svRNAb-1	0	0	2	0
1868	ENST00000246229	hsa-svRNAa-1	3	0	0	0	ENSG00000126003	PLAGL2	ENSMUSG00000051413	Plagl2	ENSMUSP00000105419	ortholog_one2one	100	1	mmu-svRNAa-2	2	0	0	0
1869	ENST00000246229	hsa-svRNAa-1	3	0	0	0	ENSG00000126003	PLAGL2	ENSMUSG00000051413	Plagl2	ENSMUSP00000105419	ortholog_one2one	100	1	mmu-svRNAb-1	0	0	2	0
1870	ENST00000246421	hsa-svRNAa-1	6	1	1	1	ENSG00000290854						NA	NA	mmu-svRNAa-2	1	0	0	0
1871	ENST00000246421	hsa-svRNAb-1	3	0	2	0	ENSG00000290854						NA	NA	mmu-svRNAa-2	1	0	0	0
1872	ENST00000246533	hsa-svRNAa-1	1	0	0	0	ENSG00000126247	CAPNS1	ENSMUSG00000001794	Capns1	ENSMUSP00000001845	ortholog_one2one	100	1	NA	NA	NA	NA	NA
1873	ENST00000246533	hsa-svRNAb-1	0	0	1	0	ENSG00000126247	CAPNS1	ENSMUSG00000001794	Capns1	ENSMUSP00000001845	ortholog_one2one	100	1	NA	NA	NA	NA	NA
1874	ENST00000246548	hsa-svRNAb-1	1	0	0	0	ENSG00000126261	UBA2	ENSMUSG00000052997	Uba2	ENSMUSP00000099807	ortholog_one2one	100	1	mmu-svRNAb-1	1	0	0	0
1875	ENST00000246548	hsa-svRNAb-1	1	0	0	0	ENSG00000126261	UBA2	ENSMUSG00000052997	Uba2	ENSMUSP00000099807	ortholog_one2one	100	1	mmu-svRNAa*-1	1	0	0	0
1876	ENST00000246548	hsa-svRNAa-1	6	1	1	0	ENSG00000126261	UBA2	ENSMUSG00000052997	Uba2	ENSMUSP00000099807	ortholog_one2one	100	1	mmu-svRNAb-1	1	0	0	0
1877	ENST00000246548	hsa-svRNAa-1	6	1	1	0	ENSG00000126261	UBA2	ENSMUSG00000052997	Uba2	ENSMUSP00000099807	ortholog_one2one	100	1	mmu-svRNAa*-1	1	0	0	0
1878	ENST00000246553	hsa-svRNAa-1	1	0	0	0	ENSG00000126266	FFAR1	ENSMUSG00000044453	Ffar1	ENSMUSP00000055564	ortholog_one2one	100	1	mmu-svRNAa-2	2	0	0	0
1879	ENST00000246553	hsa-svRNAa-1	1	0	0	0	ENSG00000126266	FFAR1	ENSMUSG00000044453	Ffar1	ENSMUSP00000055564	ortholog_one2one	100	1	mmu-svRNAb*-2	1	0	0	0
1880	ENST00000246554	hsa-svRNAb-1	1	0	1	0	NA	NA	NA	NA	NA	NA	NA	NA	NA	NA	NA	NA	NA
1881	ENST00000246554	hsa-svRNAa-1	9	1	1	0	NA	NA	NA	NA	NA	NA	NA	NA	NA	NA	NA	NA	NA
1882	ENST00000246646	hsa-svRNAb-1	1	0	0	0	ENSG00000171360	KRT38					NA	NA	NA	NA	NA	NA	NA
1883	ENST00000246657	hsa-svRNAa-1	0	0	1	0	ENSG00000126353	CCR7	ENSMUSG00000037944	Ccr7	ENSMUSP00000099423	ortholog_one2one	100	1	mmu-svRNAb*-2	1	0	0	0
1884	ENST00000246657	hsa-svRNAa-1	0	0	1	0	ENSG00000126353	CCR7	ENSMUSG00000037944	Ccr7	ENSMUSP00000099423	ortholog_one2one	100	1	mmu-svRNAa-2	3	2	1	0
1885	ENST00000246657	hsa-svRNAb-1	1	0	0	0	ENSG00000126353	CCR7	ENSMUSG00000037944	Ccr7	ENSMUSP00000099423	ortholog_one2one	100	1	mmu-svRNAb*-2	1	0	0	0
1886	ENST00000246657	hsa-svRNAb-1	1	0	0	0	ENSG00000126353	CCR7	ENSMUSG00000037944	Ccr7	ENSMUSP00000099423	ortholog_one2one	100	1	mmu-svRNAa-2	3	2	1	0
1887	ENST00000246662	hsa-svRNAa-1	1	0	0	0	ENSG00000171403	KRT9	ENSMUSG00000051617	Krt9	ENSMUSP00000055255	ortholog_one2one	100	1	NA	NA	NA	NA	NA
1888	ENST00000246672	hsa-svRNAb-1	0	0	1	0	ENSG00000126368	NR1D1	ENSMUSG00000020889	Nr1d1	ENSMUSP00000069505	ortholog_one2one	100	1	mmu-svRNAa-2	2	0	0	0
1889	ENST00000246672	hsa-svRNAb-1	0	0	1	0	ENSG00000126368	NR1D1	ENSMUSG00000020889	Nr1d1	ENSMUSP00000069505	ortholog_one2one	100	1	mmu-svRNAb-1	0	0	1	0
1890	ENST00000246747	hsa-svRNAa-1	1	0	0	0	ENSG00000213465	ARL2	ENSMUSG00000024944	Arl2	ENSMUSP00000025893	ortholog_one2one	100	1	mmu-svRNAa-2	0	0	0	1
1891	ENST00000246784	hsa-svRNAb-1	0	0	1	0	ENSG00000126453	BCL2L12	ENSMUSG00000003190	Bcl2l12	ENSMUSP00000003290	ortholog_one2one	100	1	mmu-svRNAa-2	2	1	0	0
1892	ENST00000246794	hsa-svRNAb-1	1	0	0	0	ENSG00000126460	PRRG2	ENSMUSG00000007837	Prrg2	ENSMUSP00000148014	ortholog_one2one	100	1	mmu-svRNAb-1	0	0	1	0
1893	ENST00000246794	hsa-svRNAb-1	1	0	0	0	ENSG00000126460	PRRG2	ENSMUSG00000007837	Prrg2	ENSMUSP00000148014	ortholog_one2one	100	1	mmu-svRNAa*-1	1	0	1	0
1894	ENST00000246794	hsa-svRNAa*-1	1	0	0	0	ENSG00000126460	PRRG2	ENSMUSG00000007837	Prrg2	ENSMUSP00000148014	ortholog_one2one	100	1	mmu-svRNAb-1	0	0	1	0
1895	ENST00000246794	hsa-svRNAa*-1	1	0	0	0	ENSG00000126460	PRRG2	ENSMUSG00000007837	Prrg2	ENSMUSP00000148014	ortholog_one2one	100	1	mmu-svRNAa*-1	1	0	1	0
1896	ENST00000246794	hsa-svRNAa-1	1	0	0	0	ENSG00000126460	PRRG2	ENSMUSG00000007837	Prrg2	ENSMUSP00000148014	ortholog_one2one	100	1	mmu-svRNAb-1	0	0	1	0
1897	ENST00000246794	hsa-svRNAa-1	1	0	0	0	ENSG00000126460	PRRG2	ENSMUSG00000007837	Prrg2	ENSMUSP00000148014	ortholog_one2one	100	1	mmu-svRNAa*-1	1	0	1	0
1898	ENST00000246802	hsa-svRNAb-1	1	0	1	0	ENSG00000105373	NOP53	ENSMUSG00000041560	Nop53	ENSMUSP00000043981	ortholog_one2one	100	1	NA	NA	NA	NA	NA
1899	ENST00000246802	hsa-svRNAa-1	1	0	0	0	ENSG00000105373	NOP53	ENSMUSG00000041560	Nop53	ENSMUSP00000043981	ortholog_one2one	100	1	NA	NA	NA	NA	NA
1900	ENST00000246802	hsa-svRNAa*-1	1	0	0	0	ENSG00000105373	NOP53	ENSMUSG00000041560	Nop53	ENSMUSP00000043981	ortholog_one2one	100	1	NA	NA	NA	NA	NA
1901	ENST00000246841	hsa-svRNAa-1	1	0	0	0	ENSG00000126500	FLRT1	ENSMUSG00000047787	Flrt1	ENSMUSP00000109010	ortholog_one2one	100	1	NA	NA	NA	NA	NA
1902	ENST00000246957	hsa-svRNAb-1	1	0	0	0	ENSG00000126602	TRAP1	ENSMUSG00000005981	Trap1	ENSMUSP00000006137	ortholog_one2one	100	1	mmu-svRNAb-1	1	0	0	0
1903	ENST00000247001	hsa-svRNAa-1	2	0	0	0	ENSG00000105705	SUGP1	ENSMUSG00000011306	Sugp1	ENSMUSP00000011450	ortholog_one2one	100	1	NA	NA	NA	NA	NA
1904	ENST00000247005	hsa-svRNAa*-1	1	0	0	0	ENSG00000130283	GDF1	ENSMUSG00000109523	Gdf1	ENSMUSP00000146749	ortholog_one2many	100	1	NA	NA	NA	NA	NA
1905	ENST00000247005	hsa-svRNAa*-1	1	0	0	0	ENSG00000130283	GDF1	ENSMUSG00000087408	Cers1	ENSMUSP00000128325	ortholog_one2many	100	1	NA	NA	NA	NA	NA
1906	ENST00000247026	hsa-svRNAa-1	1	0	0	0	ENSG00000126653	NSRP1	ENSMUSG00000037958	Nsrp1	ENSMUSP00000099552	ortholog_one2one	100	1	mmu-svRNAb-1	1	0	0	0
1907	ENST00000247087	hsa-svRNAb-1	0	0	1	0	ENSG00000126705	AHDC1	ENSMUSG00000037692	Ahdc1	ENSMUSP00000101536	ortholog_one2one	100	1	NA	NA	NA	NA	NA
1908	ENST00000247138	hsa-svRNAa-1	1	0	0	0	ENSG00000102100	SLC35A2	ENSMUSG00000031156	Slc35a2	ENSMUSP00000111327	ortholog_one2one	75	1	mmu-svRNAa-2	1	0	1	0
1909	ENST00000247161	hsa-svRNAb-1	1	1	0	0	ENSG00000126767	ELK1	ENSMUSG00000009406	Elk1	ENSMUSP00000009550	ortholog_one2one	100	1	mmu-svRNAa-2	2	0	0	0
1910	ENST00000247161	hsa-svRNAa-1	7	2	0	2	ENSG00000126767	ELK1	ENSMUSG00000009406	Elk1	ENSMUSP00000009550	ortholog_one2one	100	1	mmu-svRNAa-2	2	0	0	0
1911	ENST00000247178	hsa-svRNAa-1	1	1	0	0	ENSG00000126775	ATG14	ENSMUSG00000037526	Atg14	ENSMUSP00000153718	ortholog_one2one	100	1	mmu-svRNAb-1	0	0	1	0
1912	ENST00000247178	hsa-svRNAa-1	1	1	0	0	ENSG00000126775	ATG14	ENSMUSG00000037526	Atg14	ENSMUSP00000153718	ortholog_one2one	100	1	mmu-svRNAa-2	1	0	0	0
1913	ENST00000247191	hsa-svRNAb-1	1	0	0	0	ENSG00000126787	DLGAP5	ENSMUSG00000037544	Dlgap5	ENSMUSP00000040416	ortholog_one2one	100	1	NA	NA	NA	NA	NA
1914	ENST00000247219	hsa-svRNAa-1	0	0	1	0	ENSG00000182521	TBPL2	ENSMUSG00000061809	Tbpl2	ENSMUSP00000079309	ortholog_one2one	0	1	NA	NA	NA	NA	NA
1915	ENST00000247219	hsa-svRNAb*-1	1	0	0	0	ENSG00000182521	TBPL2	ENSMUSG00000061809	Tbpl2	ENSMUSP00000079309	ortholog_one2one	0	1	NA	NA	NA	NA	NA
1916	ENST00000247225	hsa-svRNAb-1	2	0	0	1	ENSG00000126821	SGPP1	ENSMUSG00000021054	Sgpp1	ENSMUSP00000021450	ortholog_one2one	100	1	mmu-svRNAb-1	0	1	2	0
1917	ENST00000247226	hsa-svRNAa-1	0	0	3	0	ENSG00000126822	PLEKHG3	ENSMUSG00000052609	Plekhg3	ENSMUSP00000074729	ortholog_one2one	100	1	mmu-svRNAb-1	1	1	1	0
1918	ENST00000247226	hsa-svRNAa-1	0	0	3	0	ENSG00000126822	PLEKHG3	ENSMUSG00000052609	Plekhg3	ENSMUSP00000074729	ortholog_one2one	100	1	mmu-svRNAa-2	0	0	1	1
1919	ENST00000247226	hsa-svRNAb-1	0	0	2	0	ENSG00000126822	PLEKHG3	ENSMUSG00000052609	Plekhg3	ENSMUSP00000074729	ortholog_one2one	100	1	mmu-svRNAb-1	1	1	1	0
1920	ENST00000247226	hsa-svRNAb-1	0	0	2	0	ENSG00000126822	PLEKHG3	ENSMUSG00000052609	Plekhg3	ENSMUSP00000074729	ortholog_one2one	100	1	mmu-svRNAa-2	0	0	1	1
1921	ENST00000247306	hsa-svRNAa-1	1	0	0	0	ENSG00000126890	CTAG2	ENSMUSG00000079532	Ctag2l2	ENSMUSP00000109752	ortholog_many2many	0	0	NA	NA	NA	NA	NA
1922	ENST00000247306	hsa-svRNAa-1	1	0	0	0	ENSG00000126890	CTAG2	ENSMUSG00000079536	Ctag2l1	ENSMUSP00000109760	ortholog_many2many	25	0	NA	NA	NA	NA	NA
1923	ENST00000247306	hsa-svRNAa-1	1	0	0	0	ENSG00000126890	CTAG2	ENSMUSG00000031181	Ctag2	ENSMUSP00000033524	ortholog_many2many	0	0	NA	NA	NA	NA	NA
1924	ENST00000247306	hsa-svRNAb-1	0	0	0	1	ENSG00000126890	CTAG2	ENSMUSG00000079532	Ctag2l2	ENSMUSP00000109752	ortholog_many2many	0	0	NA	NA	NA	NA	NA
1925	ENST00000247306	hsa-svRNAb-1	0	0	0	1	ENSG00000126890	CTAG2	ENSMUSG00000079536	Ctag2l1	ENSMUSP00000109760	ortholog_many2many	25	0	NA	NA	NA	NA	NA
1926	ENST00000247306	hsa-svRNAb-1	0	0	0	1	ENSG00000126890	CTAG2	ENSMUSG00000031181	Ctag2	ENSMUSP00000033524	ortholog_many2many	0	0	NA	NA	NA	NA	NA
1927	ENST00000247461	hsa-svRNAb-1	1	0	1	0	ENSG00000127022	CANX	ENSMUSG00000020368	Canx	ENSMUSP00000137440	ortholog_one2one	100	1	mmu-svRNAa-2	0	0	1	0
1928	ENST00000247470	hsa-svRNAa-1	2	0	0	0	ENSG00000103490	PYCARD	ENSMUSG00000030793	Pycard	ENSMUSP00000033056	ortholog_one2one	100	1	mmu-svRNAb-1	0	0	0	1
1929	ENST00000247668	hsa-svRNAa-1	1	1	1	0	ENSG00000127191	TRAF2	ENSMUSG00000026942	Traf2	ENSMUSP00000109872	ortholog_one2one	100	1	mmu-svRNAa-2	1	0	0	0
1930	ENST00000247668	hsa-svRNAa-1	1	1	1	0	ENSG00000127191	TRAF2	ENSMUSG00000026942	Traf2	ENSMUSP00000109872	ortholog_one2one	100	1	mmu-svRNAb-1	0	0	1	0
1931	ENST00000247706	hsa-svRNAa*-1	0	0	1	0	ENSG00000127220	ABHD8	ENSMUSG00000007950	Abhd8	ENSMUSP00000008094	ortholog_one2one	100	1	mmu-svRNAa*-1	1	0	0	0
1932	ENST00000247706	hsa-svRNAa*-1	0	0	1	0	ENSG00000127220	ABHD8	ENSMUSG00000007950	Abhd8	ENSMUSP00000008094	ortholog_one2one	100	1	mmu-svRNAb*-2	0	1	0	0
1933	ENST00000247815	hsa-svRNAa-1	1	0	0	0	ENSG00000127311	HELB	ENSMUSG00000020228	Helb	ENSMUSP00000020449	ortholog_one2one	100	1	NA	NA	NA	NA	NA
1934	ENST00000247815	hsa-svRNAb-1	1	0	0	0	ENSG00000127311	HELB	ENSMUSG00000020228	Helb	ENSMUSP00000020449	ortholog_one2one	100	1	NA	NA	NA	NA	NA
1935	ENST00000247883	hsa-svRNAa-1	1	0	0	0	ENSG00000127366	TAS2R5					NA	NA	mmu-svRNAb-1	1	0	0	0
1936	ENST00000247930	hsa-svRNAb-1	1	0	0	0	ENSG00000196453	ZNF777	ENSMUSG00000071477	Zfp777	ENSMUSP00000110230	ortholog_one2one	100	1	mmu-svRNAb-1	0	0	1	0
1937	ENST00000247930	hsa-svRNAa*-1	1	0	0	0	ENSG00000196453	ZNF777	ENSMUSG00000071477	Zfp777	ENSMUSP00000110230	ortholog_one2one	100	1	mmu-svRNAb-1	0	0	1	0
1938	ENST00000247930	hsa-svRNAa-1	1	0	0	0	ENSG00000196453	ZNF777	ENSMUSG00000071477	Zfp777	ENSMUSP00000110230	ortholog_one2one	100	1	mmu-svRNAb-1	0	0	1	0
1939	ENST00000247956	hsa-svRNAb-1	1	0	0	0	ENSG00000130803	ZNF317	ENSMUSG00000057551	Zfp317	ENSMUSP00000146876	ortholog_one2one	25	1	NA	NA	NA	NA	NA
1940	ENST00000247956	hsa-svRNAa-1	0	3	0	0	ENSG00000130803	ZNF317	ENSMUSG00000057551	Zfp317	ENSMUSP00000146876	ortholog_one2one	25	1	NA	NA	NA	NA	NA
1941	ENST00000247970	hsa-svRNAa-1	2	1	0	1	ENSG00000127445	PIN1	ENSMUSG00000032171	Pin1	ENSMUSP00000034689	ortholog_one2many	100	1	mmu-svRNAb-1	0	0	1	0
1942	ENST00000247970	hsa-svRNAa-1	2	1	0	1	ENSG00000127445	PIN1	ENSMUSG00000032171	Pin1	ENSMUSP00000034689	ortholog_one2many	100	1	mmu-svRNAa-2	1	0	0	0
1943	ENST00000247970	hsa-svRNAa-1	2	1	0	1	ENSG00000127445	PIN1	ENSMUSG00000074997	Pin1rt1	ENSMUSP00000139143	ortholog_one2many	0	0	mmu-svRNAb-1	0	0	1	0
1944	ENST00000247970	hsa-svRNAa-1	2	1	0	1	ENSG00000127445	PIN1	ENSMUSG00000074997	Pin1rt1	ENSMUSP00000139143	ortholog_one2many	0	0	mmu-svRNAa-2	1	0	0	0
1945	ENST00000247977	hsa-svRNAa-1	1	0	0	0	ENSG00000127452	FBXL12	ENSMUSG00000066892	Fbxl12	ENSMUSP00000121429	ortholog_one2one	75	1	mmu-svRNAb-1	0	0	1	0
1946	ENST00000248071	hsa-svRNAa-1	6	0	1	0	ENSG00000127528	KLF2	ENSMUSG00000055148	Klf2	ENSMUSP00000064823	ortholog_one2one	100	1	mmu-svRNAa*-1	1	0	0	0
1947	ENST00000248071	hsa-svRNAa-1	6	0	1	0	ENSG00000127528	KLF2	ENSMUSG00000055148	Klf2	ENSMUSP00000064823	ortholog_one2one	100	1	mmu-svRNAb-1	1	0	0	0
1948	ENST00000248071	hsa-svRNAa-1	6	0	1	0	ENSG00000127528	KLF2	ENSMUSG00000055148	Klf2	ENSMUSP00000064823	ortholog_one2one	100	1	mmu-svRNAa-2	1	0	0	0
1949	ENST00000248071	hsa-svRNAa*-1	1	0	0	0	ENSG00000127528	KLF2	ENSMUSG00000055148	Klf2	ENSMUSP00000064823	ortholog_one2one	100	1	mmu-svRNAa*-1	1	0	0	0
1950	ENST00000248071	hsa-svRNAa*-1	1	0	0	0	ENSG00000127528	KLF2	ENSMUSG00000055148	Klf2	ENSMUSP00000064823	ortholog_one2one	100	1	mmu-svRNAb-1	1	0	0	0
1951	ENST00000248071	hsa-svRNAa*-1	1	0	0	0	ENSG00000127528	KLF2	ENSMUSG00000055148	Klf2	ENSMUSP00000064823	ortholog_one2one	100	1	mmu-svRNAa-2	1	0	0	0
1952	ENST00000248071	hsa-svRNAb-1	2	0	2	0	ENSG00000127528	KLF2	ENSMUSG00000055148	Klf2	ENSMUSP00000064823	ortholog_one2one	100	1	mmu-svRNAa*-1	1	0	0	0
1953	ENST00000248071	hsa-svRNAb-1	2	0	2	0	ENSG00000127528	KLF2	ENSMUSG00000055148	Klf2	ENSMUSP00000064823	ortholog_one2one	100	1	mmu-svRNAb-1	1	0	0	0
1954	ENST00000248071	hsa-svRNAb-1	2	0	2	0	ENSG00000127528	KLF2	ENSMUSG00000055148	Klf2	ENSMUSP00000064823	ortholog_one2one	100	1	mmu-svRNAa-2	1	0	0	0
1955	ENST00000248076	hsa-svRNAa-1	7	1	0	0	ENSG00000127533	F2RL3	ENSMUSG00000050147	F2rl3	ENSMUSP00000054426	ortholog_one2one	50	1	NA	NA	NA	NA	NA
1956	ENST00000248076	hsa-svRNAb*-1	0	0	1	0	ENSG00000127533	F2RL3	ENSMUSG00000050147	F2rl3	ENSMUSP00000054426	ortholog_one2one	50	1	NA	NA	NA	NA	NA
1957	ENST00000248076	hsa-svRNAb-1	0	1	0	0	ENSG00000127533	F2RL3	ENSMUSG00000050147	F2rl3	ENSMUSP00000054426	ortholog_one2one	50	1	NA	NA	NA	NA	NA
1958	ENST00000248098	hsa-svRNAb-1	1	0	1	0	ENSG00000206053	JPT2	ENSMUSG00000024165	Jpt2	ENSMUSP00000024981	ortholog_one2one	100	1	mmu-svRNAa-2	1	0	1	0
1959	ENST00000248098	hsa-svRNAb-1	1	0	1	0	ENSG00000206053	JPT2	ENSMUSG00000024165	Jpt2	ENSMUSP00000024981	ortholog_one2one	100	1	mmu-svRNAb-1	1	0	0	0
1960	ENST00000248098	hsa-svRNAa-1	2	0	0	0	ENSG00000206053	JPT2	ENSMUSG00000024165	Jpt2	ENSMUSP00000024981	ortholog_one2one	100	1	mmu-svRNAa-2	1	0	1	0
1961	ENST00000248098	hsa-svRNAa-1	2	0	0	0	ENSG00000206053	JPT2	ENSMUSG00000024165	Jpt2	ENSMUSP00000024981	ortholog_one2one	100	1	mmu-svRNAb-1	1	0	0	0
1962	ENST00000248114	hsa-svRNAb-1	0	0	1	0	ENSG00000127554	GFER	ENSMUSG00000040888	Gfer	ENSMUSP00000049186	ortholog_one2one	100	1	mmu-svRNAa-2	0	0	1	0
1963	ENST00000248114	hsa-svRNAa-1	1	2	0	0	ENSG00000127554	GFER	ENSMUSG00000040888	Gfer	ENSMUSP00000049186	ortholog_one2one	100	1	mmu-svRNAa-2	0	0	1	0
1964	ENST00000248121	hsa-svRNAb-1	0	0	1	0	ENSG00000127561	SYNGR3	ENSMUSG00000007021	Syngr3	ENSMUSP00000007236	ortholog_one2one	100	1	mmu-svRNAa-2	1	1	0	0
1965	ENST00000248121	hsa-svRNAa-1	2	0	0	0	ENSG00000127561	SYNGR3	ENSMUSG00000007021	Syngr3	ENSMUSP00000007236	ortholog_one2one	100	1	mmu-svRNAa-2	1	1	0	0
1966	ENST00000248139	hsa-svRNAa-1	1	0	0	0	ENSG00000197562	RAB40C	ENSMUSG00000025730	Rab40c	ENSMUSP00000127546	ortholog_one2one	75	1	mmu-svRNAa-2	2	1	0	0
1967	ENST00000248139	hsa-svRNAa-1	1	0	0	0	ENSG00000197562	RAB40C	ENSMUSG00000025730	Rab40c	ENSMUSP00000127546	ortholog_one2one	75	1	mmu-svRNAb-1	0	0	0	1
1968	ENST00000248150	hsa-svRNAa-1	7	0	0	0	ENSG00000127588	GNG13	ENSMUSG00000025739	Gng13	ENSMUSP00000131648	ortholog_one2one	100	1	NA	NA	NA	NA	NA
1969	ENST00000248211	hsa-svRNAb-1	1	1	0	0	ENSG00000256223	ZNF10					NA	NA	NA	NA	NA	NA	NA
1970	ENST00000248248	hsa-svRNAb*-1	0	0	2	0	ENSG00000103111	MON1B	ENSMUSG00000078908	Mon1b	ENSMUSP00000045089	ortholog_one2one	100	1	mmu-svRNAa-2	0	1	0	0
1971	ENST00000248248	hsa-svRNAa*-1	0	0	1	0	ENSG00000103111	MON1B	ENSMUSG00000078908	Mon1b	ENSMUSP00000045089	ortholog_one2one	100	1	mmu-svRNAa-2	0	1	0	0
1972	ENST00000248248	hsa-svRNAa-1	2	0	1	0	ENSG00000103111	MON1B	ENSMUSG00000078908	Mon1b	ENSMUSP00000045089	ortholog_one2one	100	1	mmu-svRNAa-2	0	1	0	0
1973	ENST00000248248	hsa-svRNAb-1	2	0	0	0	ENSG00000103111	MON1B	ENSMUSG00000078908	Mon1b	ENSMUSP00000045089	ortholog_one2one	100	1	mmu-svRNAa-2	0	1	0	0
1974	ENST00000248420	hsa-svRNAa-1	2	0	0	0	ENSG00000105298	CACTIN	ENSMUSG00000034889	Cactin	ENSMUSP00000059533	ortholog_one2one	100	1	mmu-svRNAa-2	0	0	1	0
1975	ENST00000248437	hsa-svRNAb-1	1	0	0	0	ENSG00000127824	TUBA4A	ENSMUSG00000026202	Tuba4a	ENSMUSP00000078429	ortholog_one2one	100	1	NA	NA	NA	NA	NA
1976	ENST00000248444	hsa-svRNAa-1	0	1	0	0	ENSG00000127831	VIL1	ENSMUSG00000026175	Vil1	ENSMUSP00000027366	ortholog_one2one	100	1	mmu-svRNAb-1	0	0	1	0
1977	ENST00000248450	hsa-svRNAa-1	2	0	0	0	ENSG00000127837	AAMP	ENSMUSG00000006299	Aamp	ENSMUSP00000136644	ortholog_one2one	100	1	NA	NA	NA	NA	NA
1978	ENST00000248451	hsa-svRNAa-1	0	0	0	1	ENSG00000127838	PNKD	ENSMUSG00000026179	Pnkd	ENSMUSP00000084478	ortholog_one2one	100	1	NA	NA	NA	NA	NA
1979	ENST00000248564	hsa-svRNAa-1	0	1	1	0	ENSG00000127920	GNG11	ENSMUSG00000032766	Gng11	ENSMUSP00000031670	ortholog_one2one	75	1	NA	NA	NA	NA	NA
1980	ENST00000248598	hsa-svRNAa-1	1	0	0	0	ENSG00000127951	FGL2	ENSMUSG00000039899	Fgl2	ENSMUSP00000046131	ortholog_one2one	75	1	NA	NA	NA	NA	NA
1981	ENST00000248668	hsa-svRNAb*-1	0	1	0	0	ENSG00000128011	LRFN1	ENSMUSG00000030600	Lrfn1	ENSMUSP00000103923	ortholog_one2one	75	1	mmu-svRNAa*-1	1	0	0	0
1982	ENST00000248668	hsa-svRNAa*-1	1	0	0	0	ENSG00000128011	LRFN1	ENSMUSG00000030600	Lrfn1	ENSMUSP00000103923	ortholog_one2one	75	1	mmu-svRNAa*-1	1	0	0	0
1983	ENST00000248668	hsa-svRNAa-1	2	0	0	0	ENSG00000128011	LRFN1	ENSMUSG00000030600	Lrfn1	ENSMUSP00000103923	ortholog_one2one	75	1	mmu-svRNAa*-1	1	0	0	0
1984	ENST00000248879	hsa-svRNAa-1	6	1	2	0	ENSG00000128185	DGCR6L	ENSMUSG00000003531	Dgcr6	ENSMUSP00000123053	ortholog_one2many	50	1	mmu-svRNAa-2	1	0	0	0
1985	ENST00000248901	hsa-svRNAa-1	1	0	1	0	ENSG00000100055	CYTH4	ENSMUSG00000018008	Cyth4	ENSMUSP00000042698	ortholog_one2one	100	1	mmu-svRNAa-2	0	1	0	0
1986	ENST00000248901	hsa-svRNAa-1	1	0	1	0	ENSG00000100055	CYTH4	ENSMUSG00000018008	Cyth4	ENSMUSP00000042698	ortholog_one2one	100	1	mmu-svRNAb-1	1	0	0	0
1987	ENST00000248929	hsa-svRNAa*-1	0	0	0	1	ENSG00000100359	SGSM3	ENSMUSG00000042303	Sgsm3	ENSMUSP00000122543	ortholog_one2one	100	1	NA	NA	NA	NA	NA
1988	ENST00000248984	hsa-svRNAa-1	0	0	1	0	NA	NA	NA	NA	NA	NA	NA	NA	NA	NA	NA	NA	NA
1989	ENST00000248984	hsa-svRNAb*-1	1	0	0	0	NA	NA	NA	NA	NA	NA	NA	NA	NA	NA	NA	NA	NA
1990	ENST00000248996	hsa-svRNAa*-1	0	1	0	0	NA	NA	NA	NA	NA	NA	NA	NA	mmu-svRNAb-1	0	0	1	0
1991	ENST00000248996	hsa-svRNAa-1	0	1	1	0	NA	NA	NA	NA	NA	NA	NA	NA	mmu-svRNAb-1	0	0	1	0
1992	ENST00000249014	hsa-svRNAa-1	2	0	0	0	ENSG00000128283	CDC42EP1	ENSMUSG00000049521	Cdc42ep1	ENSMUSP00000060930	ortholog_one2one	100	1	mmu-svRNAa-2	1	0	0	0
1993	ENST00000249016	hsa-svRNAb-1	1	0	0	0	ENSG00000128285	MCHR1	ENSMUSG00000050164	Mchr1	ENSMUSP00000126191	ortholog_one2one	100	1	NA	NA	NA	NA	NA
1994	ENST00000249053	hsa-svRNAa-1	2	0	0	0	ENSG00000128322	IGLL1	ENSMUSG00000106039	Iglc4	ENSMUSP00000142806	ortholog_many2many	0	0	NA	NA	NA	NA	NA
1995	ENST00000249053	hsa-svRNAa-1	2	0	0	0	ENSG00000128322	IGLL1	ENSMUSG00000105906	Iglc1	ENSMUSP00000142686	ortholog_many2many	0	0	NA	NA	NA	NA	NA
1996	ENST00000249053	hsa-svRNAa-1	2	0	0	0	ENSG00000128322	IGLL1	ENSMUSG00000105547	Iglc3	ENSMUSP00000143661	ortholog_many2many	0	0	NA	NA	NA	NA	NA
1997	ENST00000249053	hsa-svRNAa-1	2	0	0	0	ENSG00000128322	IGLL1	ENSMUSG00000076937	Iglc2	ENSMUSP00000143153	ortholog_many2many	0	0	NA	NA	NA	NA	NA
1998	ENST00000249064	hsa-svRNAa-1	1	0	0	0	ENSG00000159873	CCDC117	ENSMUSG00000020482	Ccdc117	ENSMUSP00000020776	ortholog_one2one	50	1	mmu-svRNAa-2	1	0	1	0
1999	ENST00000249064	hsa-svRNAa-1	1	0	0	0	ENSG00000159873	CCDC117	ENSMUSG00000020482	Ccdc117	ENSMUSP00000020776	ortholog_one2one	50	1	mmu-svRNAb*-2	0	1	0	0
[truncated: 32,248 more rows]
